# Supplementary material for: Multiple Aneurysms AnaTomy CHallenge 2018 (MATCH)—Phase Ib: Effect of morphology on hemodynamics
Source: PLoS One. 2019 May 17;14(5):e0216813. doi: 10.1371/journal.pone.0216813 (PMC6524809; doi:10.1371/journal.pone.0216813)
Supplement: S1 Dataset — Surface meshes contributed by participants of MATCH Phase I. (ZIP) [file pone.0216813.s002.zip]

Archive with 26 entries (24 files):
- Multiple Aneurysms AnaTomy Challenge 2018 (MATCH) - segmentations_left/
- Multiple Aneurysms AnaTomy Challenge 2018 (MATCH) - segmentations_left/left anterior circulation/
- Multiple Aneurysms AnaTomy Challenge 2018 (MATCH) - segmentations_left/left anterior circulation/Group_01_left.stl
- Multiple Aneurysms AnaTomy Challenge 2018 (MATCH) - segmentations_left/left anterior circulation/Group_02_left.stl
- Multiple Aneurysms AnaTomy Challenge 2018 (MATCH) - segmentations_left/left anterior circulation/Group_04_left.stl
- Multiple Aneurysms AnaTomy Challenge 2018 (MATCH) - segmentations_left/left anterior circulation/Group_06_left.stl
- Multiple Aneurysms AnaTomy Challenge 2018 (MATCH) - segmentations_left/left anterior circulation/Group_07_left.stl
- Multiple Aneurysms AnaTomy Challenge 2018 (MATCH) - segmentations_left/left anterior circulation/Group_08_left.stl
- Multiple Aneurysms AnaTomy Challenge 2018 (MATCH) - segmentations_left/left anterior circulation/Group_09_left.stl
- Multiple Aneurysms AnaTomy Challenge 2018 (MATCH) - segmentations_left/left anterior circulation/Group_10_left.stl
- Multiple Aneurysms AnaTomy Challenge 2018 (MATCH) - segmentations_left/left anterior circulation/Group_11_left.stl
- Multiple Aneurysms AnaTomy Challenge 2018 (MATCH) - segmentations_left/left anterior circulation/Group_12_left.stl
- Multiple Aneurysms AnaTomy Challenge 2018 (MATCH) - segmentations_left/left anterior circulation/Group_13_left.stl
- Multiple Aneurysms AnaTomy Challenge 2018 (MATCH) - segmentations_left/left anterior circulation/Group_14_left.stl
- Multiple Aneurysms AnaTomy Challenge 2018 (MATCH) - segmentations_left/left anterior circulation/Group_15_left.stl
- Multiple Aneurysms AnaTomy Challenge 2018 (MATCH) - segmentations_left/left anterior circulation/Group_16_left.stl
- Multiple Aneurysms AnaTomy Challenge 2018 (MATCH) - segmentations_left/left anterior circulation/Group_17_left.stl
- Multiple Aneurysms AnaTomy Challenge 2018 (MATCH) - segmentations_left/left anterior circulation/Group_18_left.stl
- Multiple Aneurysms AnaTomy Challenge 2018 (MATCH) - segmentations_left/left anterior circulation/Group_19_left.stl
- Multiple Aneurysms AnaTomy Challenge 2018 (MATCH) - segmentations_left/left anterior circulation/Group_20_left.stl
- Multiple Aneurysms AnaTomy Challenge 2018 (MATCH) - segmentations_left/left anterior circulation/Group_21_left.stl
- Multiple Aneurysms AnaTomy Challenge 2018 (MATCH) - segmentations_left/left anterior circulation/Group_22_left.stl
- Multiple Aneurysms AnaTomy Challenge 2018 (MATCH) - segmentations_left/left anterior circulation/Group_23_left.stl
- Multiple Aneurysms AnaTomy Challenge 2018 (MATCH) - segmentations_left/left anterior circulation/Group_24_left.stl
- Multiple Aneurysms AnaTomy Challenge 2018 (MATCH) - segmentations_left/left anterior circulation/Group_25_left.stl
- Multiple Aneurysms AnaTomy Challenge 2018 (MATCH) - segmentations_left/left anterior circulation/Group_26_left.stl
