# Supplementary material for: Multiple Aneurysms AnaTomy CHallenge 2018 (MATCH)—Phase Ib: Effect of morphology on hemodynamics
Source: PLoS One. 2019 May 17;14(5):e0216813. doi: 10.1371/journal.pone.0216813 (PMC6524809; doi:10.1371/journal.pone.0216813)
Supplement: S2 Dataset — Surface meshes contributed by participants of MATCH Phase I. (ZIP) [file pone.0216813.s003.zip]

Archive with 26 entries (24 files):
- Multiple Aneurysms AnaTomy Challenge 2018 (MATCH) - segmentations_post/
- Multiple Aneurysms AnaTomy Challenge 2018 (MATCH) - segmentations_post/posterior circulation/
- Multiple Aneurysms AnaTomy Challenge 2018 (MATCH) - segmentations_post/posterior circulation/Group_01_post.stl
- Multiple Aneurysms AnaTomy Challenge 2018 (MATCH) - segmentations_post/posterior circulation/Group_02_post.stl
- Multiple Aneurysms AnaTomy Challenge 2018 (MATCH) - segmentations_post/posterior circulation/Group_04_post.stl
- Multiple Aneurysms AnaTomy Challenge 2018 (MATCH) - segmentations_post/posterior circulation/Group_06_post.stl
- Multiple Aneurysms AnaTomy Challenge 2018 (MATCH) - segmentations_post/posterior circulation/Group_07_post.stl
- Multiple Aneurysms AnaTomy Challenge 2018 (MATCH) - segmentations_post/posterior circulation/Group_08_post.stl
- Multiple Aneurysms AnaTomy Challenge 2018 (MATCH) - segmentations_post/posterior circulation/Group_09_post.stl
- Multiple Aneurysms AnaTomy Challenge 2018 (MATCH) - segmentations_post/posterior circulation/Group_10_post.stl
- Multiple Aneurysms AnaTomy Challenge 2018 (MATCH) - segmentations_post/posterior circulation/Group_11_post.stl
- Multiple Aneurysms AnaTomy Challenge 2018 (MATCH) - segmentations_post/posterior circulation/Group_12_post.stl
- Multiple Aneurysms AnaTomy Challenge 2018 (MATCH) - segmentations_post/posterior circulation/Group_13_post.stl
- Multiple Aneurysms AnaTomy Challenge 2018 (MATCH) - segmentations_post/posterior circulation/Group_14_post.stl
- Multiple Aneurysms AnaTomy Challenge 2018 (MATCH) - segmentations_post/posterior circulation/Group_15_post.stl
- Multiple Aneurysms AnaTomy Challenge 2018 (MATCH) - segmentations_post/posterior circulation/Group_16_post.stl
- Multiple Aneurysms AnaTomy Challenge 2018 (MATCH) - segmentations_post/posterior circulation/Group_17_post.stl
- Multiple Aneurysms AnaTomy Challenge 2018 (MATCH) - segmentations_post/posterior circulation/Group_18_post.stl
- Multiple Aneurysms AnaTomy Challenge 2018 (MATCH) - segmentations_post/posterior circulation/Group_19_post.stl
- Multiple Aneurysms AnaTomy Challenge 2018 (MATCH) - segmentations_post/posterior circulation/Group_20_post.stl
- Multiple Aneurysms AnaTomy Challenge 2018 (MATCH) - segmentations_post/posterior circulation/Group_21_post.stl
- Multiple Aneurysms AnaTomy Challenge 2018 (MATCH) - segmentations_post/posterior circulation/Group_22_post.stl
- Multiple Aneurysms AnaTomy Challenge 2018 (MATCH) - segmentations_post/posterior circulation/Group_23_post.stl
- Multiple Aneurysms AnaTomy Challenge 2018 (MATCH) - segmentations_post/posterior circulation/Group_24_post.stl
- Multiple Aneurysms AnaTomy Challenge 2018 (MATCH) - segmentations_post/posterior circulation/Group_25_post.stl
- Multiple Aneurysms AnaTomy Challenge 2018 (MATCH) - segmentations_post/posterior circulation/Group_26_post.stl
