# Supplementary material for: Multiple Aneurysms AnaTomy CHallenge 2018 (MATCH)—Phase Ib: Effect of morphology on hemodynamics
Source: PLoS One. 2019 May 17;14(5):e0216813. doi: 10.1371/journal.pone.0216813 (PMC6524809; doi:10.1371/journal.pone.0216813)
Supplement: S3 Dataset — Surface meshes contributed by participants of MATCH Phase I. (ZIP) [file pone.0216813.s004.zip]

Archive with 27 entries (25 files):
- Multiple Aneurysms AnaTomy Challenge 2018 (MATCH) - segmentations_right/
- Multiple Aneurysms AnaTomy Challenge 2018 (MATCH) - segmentations_right/right anterior circulation/
- Multiple Aneurysms AnaTomy Challenge 2018 (MATCH) - segmentations_right/right anterior circulation/Group_01_right.stl
- Multiple Aneurysms AnaTomy Challenge 2018 (MATCH) - segmentations_right/right anterior circulation/Group_02_right.stl
- Multiple Aneurysms AnaTomy Challenge 2018 (MATCH) - segmentations_right/right anterior circulation/Group_03_right.stl
- Multiple Aneurysms AnaTomy Challenge 2018 (MATCH) - segmentations_right/right anterior circulation/Group_04_right.stl
- Multiple Aneurysms AnaTomy Challenge 2018 (MATCH) - segmentations_right/right anterior circulation/Group_06_right.stl
- Multiple Aneurysms AnaTomy Challenge 2018 (MATCH) - segmentations_right/right anterior circulation/Group_07_right.stl
- Multiple Aneurysms AnaTomy Challenge 2018 (MATCH) - segmentations_right/right anterior circulation/Group_08_right.stl
- Multiple Aneurysms AnaTomy Challenge 2018 (MATCH) - segmentations_right/right anterior circulation/Group_09_right.stl
- Multiple Aneurysms AnaTomy Challenge 2018 (MATCH) - segmentations_right/right anterior circulation/Group_10_right.stl
- Multiple Aneurysms AnaTomy Challenge 2018 (MATCH) - segmentations_right/right anterior circulation/Group_11_right.stl
- Multiple Aneurysms AnaTomy Challenge 2018 (MATCH) - segmentations_right/right anterior circulation/Group_12_right.stl
- Multiple Aneurysms AnaTomy Challenge 2018 (MATCH) - segmentations_right/right anterior circulation/Group_13_right.stl
- Multiple Aneurysms AnaTomy Challenge 2018 (MATCH) - segmentations_right/right anterior circulation/Group_14_right.stl
- Multiple Aneurysms AnaTomy Challenge 2018 (MATCH) - segmentations_right/right anterior circulation/Group_15_right.stl
- Multiple Aneurysms AnaTomy Challenge 2018 (MATCH) - segmentations_right/right anterior circulation/Group_16_right.stl
- Multiple Aneurysms AnaTomy Challenge 2018 (MATCH) - segmentations_right/right anterior circulation/Group_17_right.stl
- Multiple Aneurysms AnaTomy Challenge 2018 (MATCH) - segmentations_right/right anterior circulation/Group_18_right.stl
- Multiple Aneurysms AnaTomy Challenge 2018 (MATCH) - segmentations_right/right anterior circulation/Group_19_right.stl
- Multiple Aneurysms AnaTomy Challenge 2018 (MATCH) - segmentations_right/right anterior circulation/Group_20_right.stl
- Multiple Aneurysms AnaTomy Challenge 2018 (MATCH) - segmentations_right/right anterior circulation/Group_21_right.stl
- Multiple Aneurysms AnaTomy Challenge 2018 (MATCH) - segmentations_right/right anterior circulation/Group_22_right.stl
- Multiple Aneurysms AnaTomy Challenge 2018 (MATCH) - segmentations_right/right anterior circulation/Group_23_right.stl
- Multiple Aneurysms AnaTomy Challenge 2018 (MATCH) - segmentations_right/right anterior circulation/Group_24_right.stl
- Multiple Aneurysms AnaTomy Challenge 2018 (MATCH) - segmentations_right/right anterior circulation/Group_25_right.stl
- Multiple Aneurysms AnaTomy Challenge 2018 (MATCH) - segmentations_right/right anterior circulation/Group_26_right.stl
