# Supplementary material for: Multiple Aneurysms AnaTomy CHallenge 2018 (MATCH)—Phase Ib: Effect of morphology on hemodynamics
Source: PLoS One. 2019 May 17;14(5):e0216813. doi: 10.1371/journal.pone.0216813 (PMC6524809; doi:10.1371/journal.pone.0216813)
Supplement: S1 Table — (XLSX) [file pone.0216813.s005.xlsx]

## Sheet: Tabelle1
		Software	Types	# of uses			Segmentation method	# of uses
		VMTK	open-source	7			Threshold	11
		MeshMixer	commercial	4			Level set	4
		MATLAB	commercial	3			Marching cubes	4
		3D Slicer	open-source	2			Region growing	3
		MevisLab	open-source	2			Active contours	2
		ScanIP	commercial	2			Watershed	1
		Amira	commercial	2
		ParaView	open-source	1
		MeshLab	open-source	1
		Blender	open-source	1
		OpenFOAM	open-source	1
		Solid Edge	commercial	1
		AneuFuse	open-source	1
		Mimics	commercial	1
		Dornheim Segmenter	commercial	1
		SC/Tetra	commercial	1
		ZMD	inhouse	1
		Clinical research protorype	inhouse	1
		No-name	inhouse	1
