# Supplementary material for: Multiple Aneurysms AnaTomy CHallenge 2018 (MATCH)—Phase Ib: Effect of morphology on hemodynamics
Source: PLoS One. 2019 May 17;14(5):e0216813. doi: 10.1371/journal.pone.0216813 (PMC6524809; doi:10.1371/journal.pone.0216813)
Supplement: S2 Table — (XLSX) [file pone.0216813.s006.xlsx]

## Sheet: MATCH_Phase_I_inlet_BC_left
time	mFR_1	mFR_2	mFR_3	mFR_4	mFR_5	mFR_6	mFR_7	mFR_8	mFR_9	mFR_10	mFR_11	mFR_12	mFR_13	mFR_14	mFR_15	mFR_16	mFR_17	mFR_18	mFR_19	mFR_20	mFR_21	mFR_22	mFR_23	mFR_24	mFR_25	mFR_26
0	0.00447207	0.00454209	0	0.00470544	0	0.00410967	0.00508772	0.00461254	0.00548256	0.00398775	0.00480009	0.00392723	0.00438611	0.00490281	0.00413006	0.00454937	0.0050119	0.00370426	0.00397713	0.00421591	0.00415285	0.00349968	0.00397438	0.00436544	0.00442938	0.00426622
0.0193611	0.00447207	0.00454209	0	0.00470544	0	0.00410967	0.00508772	0.00461254	0.00548256	0.00398775	0.00480009	0.00392723	0.00438611	0.00490281	0.00413006	0.00454937	0.0050119	0.00370426	0.00397713	0.00421591	0.00415285	0.00349968	0.00397438	0.00436544	0.00442938	0.00426622
0.0280736	0.00443659	0.00450606	0	0.00466811	0	0.00407706	0.00504735	0.00457595	0.00543906	0.00395612	0.00476201	0.00389607	0.00435131	0.00486391	0.00409729	0.00451328	0.00497214	0.00367488	0.00394558	0.00418246	0.0041199	0.00347192	0.00394285	0.00433081	0.00439424	0.00423237
0.0367861	0.00440111	0.00447002	0	0.00463078	0	0.00404446	0.00500699	0.00453935	0.00539557	0.00392448	0.00472393	0.00386492	0.00431652	0.00482502	0.00406453	0.00447718	0.00493238	0.00364549	0.00391403	0.00414902	0.00408695	0.00344415	0.00391132	0.00429618	0.0043591	0.00419852
0.0435624	0.0043391	0.00440704	0	0.00456553	0	0.00398747	0.00493644	0.00447539	0.00531954	0.00386919	0.00465737	0.00381046	0.0042557	0.00475703	0.00400726	0.0044141	0.00486288	0.00359412	0.00385888	0.00409056	0.00402937	0.00339562	0.00385621	0.00423565	0.00429768	0.00413937
0.0503388	0.00428594	0.00435305	0	0.00450961	0	0.00393862	0.00487597	0.00442057	0.00525438	0.00382179	0.00460032	0.00376378	0.00420356	0.00469876	0.00395817	0.00436003	0.00480331	0.00355009	0.00381161	0.00404045	0.00398001	0.00335403	0.00380897	0.00418376	0.00424503	0.00408866
0.0571152	0.00423278	0.00429906	0	0.00445367	0	0.00388977	0.00481549	0.00436573	0.0051892	0.00377438	0.00454325	0.0037171	0.00415142	0.00464047	0.00390907	0.00430594	0.00474373	0.00350606	0.00376433	0.00399033	0.00393064	0.00331242	0.00376172	0.00413186	0.00419237	0.00403794
0.0667957	0.00419729	0.00426301	0	0.00441633	0	0.00385716	0.00477511	0.00432913	0.00514569	0.00374274	0.00450516	0.00368593	0.00411662	0.00460157	0.0038763	0.00426984	0.00470396	0.00347666	0.00373277	0.00395687	0.00389768	0.00328465	0.00373018	0.00409722	0.00415722	0.00400409
0.0764763	0.00418835	0.00425393	0	0.00440692	0	0.00384894	0.00476494	0.00431991	0.00513474	0.00373477	0.00449557	0.00367808	0.00410785	0.00459177	0.00386804	0.00426075	0.00469394	0.00346926	0.00372482	0.00394845	0.00388938	0.00327766	0.00372224	0.00408849	0.00414837	0.00399556
0.0851888	0.00419713	0.00426285	0	0.00441616	0	0.00385701	0.00477493	0.00432896	0.00514549	0.00374259	0.00450499	0.00368579	0.00411646	0.00460139	0.00387615	0.00426968	0.00470378	0.00347653	0.00373262	0.00395672	0.00389753	0.00328452	0.00373004	0.00409706	0.00415706	0.00400393
0.0948693	0.00419705	0.00426276	0	0.00441607	0	0.00385693	0.00477483	0.00432888	0.00514539	0.00374252	0.0045049	0.00368572	0.00411638	0.0046013	0.00387607	0.00426959	0.00470369	0.00347646	0.00373255	0.00395664	0.00389746	0.00328446	0.00372997	0.00409698	0.00415698	0.00400386
0.10455	0.00419696	0.00426267	0	0.00441598	0	0.00385685	0.00477473	0.00432879	0.00514528	0.00374244	0.0045048	0.00368564	0.00411629	0.0046012	0.00387599	0.0042695	0.00470358	0.00347639	0.00373247	0.00395656	0.00389737	0.00328439	0.00372988	0.00409689	0.00415689	0.00400377
0.11423	0.00418802	0.00425359	0	0.00440657	0	0.00384864	0.00476456	0.00431957	0.00513433	0.00373447	0.00449521	0.00367779	0.00410752	0.0045914	0.00386773	0.00426041	0.00469357	0.00346898	0.00372452	0.00394813	0.00388907	0.00327739	0.00372194	0.00408817	0.00414804	0.00399524
0.123911	0.00417024	0.00423553	0	0.00438786	0	0.00383229	0.00474433	0.00430123	0.00511252	0.00371861	0.00447612	0.00366217	0.00409008	0.0045719	0.00385131	0.00424232	0.00467364	0.00345425	0.0037087	0.00393137	0.00387256	0.00326348	0.00370614	0.00407081	0.00413042	0.00397828
0.132623	0.00415246	0.00421748	0	0.00436916	0	0.00381596	0.00472411	0.00428289	0.00509073	0.00370276	0.00445704	0.00364656	0.00407265	0.00455242	0.00383489	0.00422423	0.00465372	0.00343953	0.00369289	0.00391461	0.00385605	0.00324957	0.00369034	0.00405346	0.00411282	0.00396132
0.142304	0.00414352	0.0042084	0	0.00435975	0	0.00380774	0.00471394	0.00427367	0.00507977	0.00369479	0.00444745	0.00363871	0.00406388	0.00454262	0.00382664	0.00421514	0.0046437	0.00343212	0.00368495	0.00390618	0.00384775	0.00324257	0.0036824	0.00404473	0.00410397	0.00395279
0.151985	0.00413459	0.00419933	0	0.00435036	0	0.00379954	0.00470378	0.00426446	0.00506883	0.00368683	0.00443787	0.00363087	0.00405512	0.00453283	0.00381839	0.00420606	0.00463369	0.00342473	0.00367701	0.00389777	0.00383946	0.00323558	0.00367446	0.00403602	0.00409512	0.00394428
0.159729	0.00409027	0.00415431	0	0.00430372	0	0.00375881	0.00465335	0.00421875	0.00501449	0.0036473	0.00439029	0.00359195	0.00401165	0.00448423	0.00377746	0.00416097	0.00458402	0.00338801	0.00363759	0.00385598	0.0037983	0.0032009	0.00363507	0.00399275	0.00405122	0.00390199
0.166505	0.00401941	0.00408234	0	0.00422916	0	0.00369369	0.00457274	0.00414566	0.00492762	0.00358412	0.00431423	0.00352972	0.00394215	0.00440655	0.00371202	0.00408888	0.0045046	0.00332932	0.00357457	0.00378918	0.0037325	0.00314545	0.0035721	0.00392358	0.00398104	0.00383439
0.171346	0.00394857	0.00401039	0	0.00415462	0	0.00362859	0.00449215	0.0040726	0.00484077	0.00352095	0.0042382	0.00346751	0.00387267	0.00432889	0.00364659	0.00401682	0.00442521	0.00327064	0.00351157	0.0037224	0.00366671	0.00309001	0.00350914	0.00385443	0.00391087	0.00376681
0.176186	0.00386887	0.00392945	0	0.00407077	0	0.00355535	0.00440148	0.0039904	0.00474307	0.00344988	0.00415265	0.00339752	0.00379451	0.00424151	0.00357299	0.00393575	0.0043359	0.00320463	0.00344069	0.00364727	0.00359271	0.00302764	0.00343831	0.00377663	0.00383194	0.00369079
0.181994	0.00379802	0.00385749	0	0.00399622	0	0.00349024	0.00432088	0.00391732	0.00465621	0.00338671	0.00407661	0.00333531	0.00372502	0.00416384	0.00350756	0.00386367	0.00425649	0.00314594	0.00337768	0.00358047	0.00352692	0.0029722	0.00337535	0.00370747	0.00376177	0.0036232
0.189739	0.00378026	0.00383945	0	0.00397753	0	0.00347392	0.00430067	0.003899	0.00463443	0.00337086	0.00405754	0.0033197	0.0037076	0.00414436	0.00349115	0.0038456	0.00423658	0.00313123	0.00336188	0.00356373	0.00351042	0.00295829	0.00335956	0.00369013	0.00374417	0.00360625
0.194579	0.00385101	0.0039113	0	0.00405197	0	0.00353893	0.00438116	0.00397197	0.00472116	0.00343395	0.00413348	0.00338183	0.00377699	0.00422193	0.00355649	0.00391757	0.00431587	0.00318983	0.0034248	0.00363042	0.00357612	0.00301366	0.00342243	0.00375919	0.00381424	0.00367374
0.197483	0.00393949	0.00400117	0	0.00414507	0	0.00362024	0.00448182	0.00406323	0.00482964	0.00351285	0.00422845	0.00345953	0.00386377	0.00431893	0.00363821	0.00400758	0.00441503	0.00326312	0.00350349	0.00371384	0.00365828	0.0030829	0.00350107	0.00384556	0.00390188	0.00375815
0.200387	0.00401911	0.00408204	0	0.00422885	0	0.00369342	0.0045724	0.00414535	0.00492725	0.00358385	0.00431391	0.00352946	0.00394186	0.00440622	0.00371174	0.00408858	0.00450427	0.00332907	0.0035743	0.0037889	0.00373222	0.00314521	0.00357183	0.00392329	0.00398074	0.00383411
0.202323	0.00410759	0.00417191	0	0.00432195	0	0.00377473	0.00467306	0.00423661	0.00503572	0.00366275	0.00440888	0.00360716	0.00402864	0.00450323	0.00379346	0.00417859	0.00460343	0.00340236	0.00365299	0.00387231	0.00381439	0.00321445	0.00365046	0.00400966	0.00406838	0.00391852
0.204259	0.00419608	0.00426178	0	0.00441505	0	0.00385604	0.00477373	0.00432788	0.00514421	0.00374166	0.00450386	0.00368487	0.00411543	0.00460024	0.00387518	0.00426861	0.0047026	0.00347566	0.00373169	0.00395573	0.00389656	0.0032837	0.00372911	0.00409604	0.00415602	0.00400293
0.205227	0.00428457	0.00435166	0	0.00450816	0	0.00393736	0.00487441	0.00441915	0.00525269	0.00382056	0.00459884	0.00376258	0.00420222	0.00469725	0.0039569	0.00435863	0.00480177	0.00354896	0.00381038	0.00403915	0.00397873	0.00335295	0.00380775	0.00418242	0.00424367	0.00408735
0.207164	0.00437305	0.00444152	0	0.00460126	0	0.00401867	0.00497507	0.00451041	0.00536117	0.00389946	0.00469381	0.00384028	0.004289	0.00479425	0.00403861	0.00444864	0.00490093	0.00362225	0.00388907	0.00412257	0.0040609	0.00342219	0.00388638	0.00426879	0.0043313	0.00417176
0.208132	0.00446155	0.00453141	0	0.00469437	0	0.0041	0.00507575	0.00460169	0.00546966	0.00397837	0.0047888	0.00391799	0.00437579	0.00489128	0.00412034	0.00453867	0.00500012	0.00369555	0.00396778	0.00420599	0.00414308	0.00349145	0.00396503	0.00435518	0.00441896	0.00425618
0.210068	0.00455003	0.00462127	0	0.00478747	0	0.00418131	0.00517641	0.00469295	0.00557813	0.00405727	0.00488377	0.00399569	0.00446257	0.00498828	0.00420206	0.00462868	0.00509928	0.00376884	0.00404646	0.00428941	0.00422524	0.00356069	0.00404366	0.00444155	0.00450659	0.00434059
0.211036	0.00463852	0.00471115	0	0.00488058	0	0.00426263	0.00527708	0.00478422	0.00568662	0.00413618	0.00497875	0.0040734	0.00454936	0.00508529	0.00428378	0.0047187	0.00519845	0.00384214	0.00412516	0.00437283	0.00430742	0.00362994	0.00412231	0.00452793	0.00459424	0.00442501
0.212004	0.00471816	0.00479204	0	0.00496438	0	0.00433582	0.00536769	0.00486636	0.00578426	0.0042072	0.00506424	0.00414334	0.00462747	0.0051726	0.00435733	0.00479971	0.0052877	0.0039081	0.00419599	0.00444791	0.00438137	0.00369226	0.00419308	0.00460567	0.00467312	0.00450098
0.212972	0.00480666	0.00488192	0	0.00505749	0	0.00441714	0.00546837	0.00495764	0.00589275	0.00428611	0.00515923	0.00422106	0.00471427	0.00526963	0.00443906	0.00488974	0.00538689	0.00398141	0.00427469	0.00453134	0.00446355	0.00376152	0.00427173	0.00469206	0.00476077	0.00458541
0.21394	0.00489515	0.0049718	0	0.0051506	0	0.00449846	0.00556904	0.00504891	0.00600123	0.00436502	0.00525421	0.00429877	0.00480106	0.00536664	0.00452078	0.00497976	0.00548606	0.00405471	0.00435339	0.00461476	0.00454573	0.00383077	0.00435038	0.00477844	0.00484842	0.00466982
0.214908	0.00498364	0.00506167	0	0.00524371	0	0.00457978	0.00566971	0.00514018	0.00610972	0.00444392	0.00534919	0.00437648	0.00488785	0.00546365	0.00460251	0.00506978	0.00558523	0.004128	0.00443208	0.00469818	0.0046279	0.00390002	0.00442902	0.00486482	0.00493606	0.00475424
0.215876	0.00507213	0.00515155	0	0.00533682	0	0.0046611	0.00577038	0.00523145	0.0062182	0.00452283	0.00544417	0.00445419	0.00497464	0.00556066	0.00468423	0.0051598	0.0056844	0.0042013	0.00451078	0.0047816	0.00471007	0.00396926	0.00450766	0.0049512	0.00502371	0.00483865
0.216844	0.00516063	0.00524143	0	0.00542993	0	0.00474243	0.00587106	0.00532273	0.0063267	0.00460174	0.00553916	0.0045319	0.00506144	0.00565769	0.00476596	0.00524983	0.00578358	0.0042746	0.00458948	0.00486503	0.00479225	0.00403852	0.00458631	0.00503759	0.00511136	0.00492308
0.217812	0.00524912	0.0053313	0	0.00552304	0	0.00482374	0.00597174	0.00541399	0.00643518	0.00468065	0.00563414	0.00460961	0.00514822	0.0057547	0.00484768	0.00533985	0.00588275	0.0043479	0.00466818	0.00494845	0.00487443	0.00410777	0.00466495	0.00512397	0.00519901	0.0050075
0.219748	0.0053376	0.00542117	0	0.00561614	0	0.00490505	0.0060724	0.00550525	0.00654366	0.00475955	0.00572911	0.00468731	0.005235	0.0058517	0.00492939	0.00542986	0.00598191	0.00442119	0.00474687	0.00503186	0.00495659	0.00417701	0.00474358	0.00521034	0.00528664	0.0050919
0.220716	0.00542609	0.00551105	0	0.00570925	0	0.00498638	0.00617308	0.00559653	0.00665215	0.00483846	0.0058241	0.00476503	0.0053218	0.00594872	0.00501112	0.00551988	0.00608109	0.00449449	0.00482557	0.00511529	0.00503877	0.00424627	0.00482223	0.00529672	0.00537429	0.00517633
0.221684	0.00551458	0.00560093	0	0.00580236	0	0.0050677	0.00627375	0.0056878	0.00676063	0.00491737	0.00591908	0.00484274	0.00540859	0.00604574	0.00509285	0.0056099	0.00618027	0.00456779	0.00490427	0.00519871	0.00512095	0.00431552	0.00490087	0.0053831	0.00546194	0.00526074
0.222652	0.00560307	0.0056908	0	0.00589547	0	0.00514902	0.00637442	0.00577907	0.00686912	0.00499627	0.00601406	0.00492044	0.00549538	0.00614275	0.00517457	0.00569992	0.00627944	0.00464109	0.00498296	0.00528213	0.00520312	0.00438476	0.00497952	0.00546948	0.00554958	0.00534516
0.223621	0.00569157	0.00578069	0	0.00598859	0	0.00523035	0.0064751	0.00587035	0.00697761	0.00507519	0.00610905	0.00499816	0.00558218	0.00623977	0.0052563	0.00578995	0.00637862	0.00471439	0.00506167	0.00536556	0.0052853	0.00445402	0.00505817	0.00555587	0.00563724	0.00542959
0.224589	0.00578006	0.00587056	0	0.00608169	0	0.00531166	0.00657577	0.00596162	0.0070861	0.00515409	0.00620403	0.00507587	0.00566896	0.00633678	0.00533802	0.00587997	0.00647779	0.00478769	0.00514036	0.00544898	0.00536747	0.00452327	0.00513681	0.00564225	0.00572488	0.005514
0.225557	0.00586855	0.00596044	0	0.0061748	0	0.00539298	0.00667645	0.00605289	0.00719458	0.005233	0.00629901	0.00515358	0.00575575	0.0064338	0.00541974	0.00596999	0.00657696	0.00486098	0.00521906	0.0055324	0.00544965	0.00459252	0.00521545	0.00572863	0.00581253	0.00559842
0.226525	0.00595705	0.00605032	0	0.00626792	0	0.00547431	0.00677713	0.00614416	0.00730308	0.00531192	0.006394	0.0052313	0.00584255	0.00653082	0.00550147	0.00606002	0.00667614	0.00493429	0.00529776	0.00561583	0.00553183	0.00466177	0.0052941	0.00581502	0.00590018	0.00568284
0.227493	0.00604554	0.0061402	0	0.00636102	0	0.00555563	0.0068778	0.00623543	0.00741156	0.00539082	0.00648898	0.005309	0.00592934	0.00662783	0.00558319	0.00615004	0.00677531	0.00500759	0.00537646	0.00569925	0.005614	0.00473102	0.00537274	0.0059014	0.00598783	0.00576726
0.228461	0.00613403	0.00623007	0	0.00645413	0	0.00563695	0.00697847	0.0063267	0.00752005	0.00546973	0.00658396	0.00538671	0.00601613	0.00672484	0.00566492	0.00624005	0.00687448	0.00508088	0.00545516	0.00578268	0.00569617	0.00480027	0.00545138	0.00598778	0.00607547	0.00585168
0.229429	0.00622252	0.00631995	0	0.00654724	0	0.00571826	0.00707914	0.00641797	0.00762853	0.00554863	0.00667894	0.00546442	0.00610292	0.00682186	0.00574664	0.00633007	0.00697366	0.00515418	0.00553385	0.0058661	0.00577835	0.00486952	0.00553002	0.00607416	0.00616311	0.00593609
0.230397	0.00631102	0.00640983	0	0.00664036	0	0.00579959	0.00717982	0.00650925	0.00773702	0.00562755	0.00677393	0.00554214	0.00618971	0.00691888	0.00582837	0.0064201	0.00707284	0.00522748	0.00561256	0.00594953	0.00586053	0.00493877	0.00560867	0.00616055	0.00625077	0.00602052
0.231365	0.00647916	0.0065806	0	0.00681727	0	0.00595411	0.00737111	0.00668267	0.00794316	0.00577748	0.0069544	0.00568979	0.00635462	0.00710322	0.00598365	0.00659115	0.00726127	0.00536676	0.00576209	0.00610803	0.00601667	0.00507036	0.0057581	0.00632468	0.0064173	0.00618092
0.232333	0.00656765	0.00667048	0	0.00691038	0	0.00603543	0.00747178	0.00677394	0.00805164	0.00585639	0.00704938	0.0057675	0.00644141	0.00720023	0.00606537	0.00668117	0.00736045	0.00544005	0.00584079	0.00619146	0.00609884	0.0051396	0.00583674	0.00641106	0.00650495	0.00626533
0.233301	0.00665614	0.00676036	0	0.00700349	0	0.00611675	0.00757246	0.00686522	0.00816014	0.0059353	0.00714437	0.00584522	0.00652821	0.00729725	0.0061471	0.0067712	0.00745963	0.00551336	0.00591949	0.00627489	0.00618102	0.00520886	0.00591539	0.00649745	0.0065926	0.00634976
0.234269	0.00674463	0.00685024	0	0.0070966	0	0.00619807	0.00767313	0.00695649	0.00826862	0.00601421	0.00723935	0.00592293	0.006615	0.00739426	0.00622883	0.00686121	0.0075588	0.00558665	0.00599819	0.00635831	0.00626319	0.00527811	0.00599403	0.00658383	0.00668025	0.00643417
0.235237	0.00683312	0.00694011	0	0.00718971	0	0.00627939	0.00777381	0.00704776	0.0083771	0.00609311	0.00733433	0.00600064	0.00670179	0.00749128	0.00631055	0.00695123	0.00765797	0.00565995	0.00607688	0.00644173	0.00634537	0.00534736	0.00607268	0.00667021	0.00676789	0.00651859
0.236205	0.00692162	0.00703	0	0.00728283	0	0.00636072	0.00787449	0.00713903	0.0084856	0.00617203	0.00742932	0.00607835	0.00678858	0.0075883	0.00639228	0.00704126	0.00775715	0.00573325	0.00615559	0.00652516	0.00642755	0.00541661	0.00615133	0.0067566	0.00685554	0.00660302
0.237173	0.00701011	0.00711987	0	0.00737593	0	0.00644203	0.00797516	0.0072303	0.00859408	0.00625093	0.0075243	0.00615606	0.00687537	0.00768531	0.006474	0.00713128	0.00785632	0.00580655	0.00623428	0.00660858	0.00650972	0.00548586	0.00622997	0.00684298	0.00694319	0.00668743
0.238141	0.0070986	0.00720975	0	0.00746904	0	0.00652335	0.00807583	0.00732157	0.00870257	0.00632984	0.00761928	0.00623377	0.00696216	0.00778232	0.00655572	0.0072213	0.00795549	0.00587985	0.00631298	0.006692	0.00659189	0.00555511	0.00630861	0.00692935	0.00703083	0.00677185
0.239109	0.00718709	0.00729962	0	0.00756215	0	0.00660467	0.0081765	0.00741284	0.00881105	0.00640875	0.00771426	0.00631148	0.00704895	0.00787934	0.00663744	0.00731132	0.00805466	0.00595315	0.00639167	0.00677542	0.00667407	0.00562436	0.00638725	0.00701573	0.00711848	0.00685626
0.240077	0.00727559	0.00738951	0	0.00765526	0	0.006686	0.00827718	0.00750412	0.00891955	0.00648766	0.00780925	0.0063892	0.00713575	0.00797636	0.00671917	0.00740135	0.00815385	0.00602645	0.00647038	0.00685885	0.00675625	0.00569361	0.0064659	0.00710212	0.00720613	0.00694069
0.241045	0.00736408	0.00747938	0	0.00774837	0	0.00676732	0.00837785	0.00759539	0.00902803	0.00656657	0.00790423	0.0064669	0.00722253	0.00807337	0.0068009	0.00749137	0.00825302	0.00609975	0.00654907	0.00694227	0.00683842	0.00576286	0.00654454	0.0071885	0.00729378	0.00702511
0.242014	0.00745257	0.00756926	0	0.00784148	0	0.00684864	0.00847853	0.00768666	0.00913652	0.00664547	0.00799921	0.00654461	0.00730932	0.00817038	0.00688262	0.00758138	0.00835219	0.00617304	0.00662777	0.00702569	0.00692059	0.00583211	0.00662318	0.00727488	0.00738142	0.00710952
0.242982	0.00754107	0.00765914	0	0.0079346	0	0.00692996	0.00857921	0.00777794	0.00924501	0.00672439	0.0080942	0.00662233	0.00739612	0.00826741	0.00696435	0.00767141	0.00845137	0.00624635	0.00670647	0.00710912	0.00700277	0.00590137	0.00670183	0.00736127	0.00746908	0.00719395
0.24395	0.00762956	0.00774902	0	0.0080277	0	0.00701128	0.00867988	0.0078692	0.00935349	0.00680329	0.00818918	0.00670004	0.00748291	0.00836442	0.00704607	0.00776143	0.00855054	0.00631964	0.00678517	0.00719254	0.00708495	0.00597062	0.00678047	0.00744765	0.00755672	0.00727836
0.244918	0.00771804	0.00783889	0	0.00812081	0	0.0070926	0.00878055	0.00796047	0.00946198	0.0068822	0.00828416	0.00677775	0.0075697	0.00846143	0.00712779	0.00785145	0.00864971	0.00639294	0.00686387	0.00727596	0.00716712	0.00603986	0.00685912	0.00753403	0.00764436	0.00736278
0.245886	0.00780654	0.00792877	0	0.00821393	0	0.00717393	0.00888123	0.00805175	0.00957047	0.00696111	0.00837915	0.00685546	0.0076565	0.00855845	0.00720952	0.00794148	0.00874889	0.00646624	0.00694257	0.00735939	0.0072493	0.00610912	0.00693777	0.00762042	0.00773202	0.0074472
0.246854	0.00798353	0.00810853	0	0.00840015	0	0.00733657	0.00908258	0.0082343	0.00978745	0.00711893	0.00856912	0.00701089	0.00783008	0.00875249	0.00737298	0.00812153	0.00894725	0.00661285	0.00709997	0.00752624	0.00741366	0.00624762	0.00709506	0.00779319	0.00790732	0.00761604
0.247822	0.00807202	0.00819841	0	0.00849326	0	0.00741789	0.00918326	0.00832557	0.00989594	0.00719784	0.0086641	0.0070886	0.00791687	0.0088495	0.0074547	0.00821154	0.00904642	0.00668614	0.00717867	0.00760966	0.00749583	0.00631687	0.0071737	0.00787957	0.00799496	0.00770046
0.24879	0.00816052	0.00828829	0	0.00858637	0	0.00749922	0.00928394	0.00841685	0.0100044	0.00727675	0.00875909	0.00716631	0.00800367	0.00894652	0.00753643	0.00830157	0.0091456	0.00675945	0.00725737	0.00769309	0.00757801	0.00638613	0.00725235	0.00796595	0.00808261	0.00778489
0.249758	0.00824901	0.00837817	0	0.00867948	0	0.00758054	0.00938461	0.00850812	0.0101129	0.00735566	0.00885407	0.00724402	0.00809046	0.00904354	0.00761815	0.00839159	0.00924477	0.00683274	0.00733607	0.00777651	0.00766018	0.00645538	0.00733099	0.00805233	0.00817026	0.0078693
0.250726	0.00832865	0.00845906	0	0.00876328	0	0.00765372	0.00947521	0.00859026	0.0102106	0.00742668	0.00893956	0.00731396	0.00816857	0.00913085	0.0076917	0.00847261	0.00933403	0.00689871	0.00740689	0.00785159	0.00773414	0.0065177	0.00740177	0.00813008	0.00824914	0.00794528
0.251694	0.00841714	0.00854893	0	0.00885639	0	0.00773504	0.00957589	0.00868153	0.010319	0.00750558	0.00903454	0.00739167	0.00825536	0.00922786	0.00777342	0.00856263	0.0094332	0.00697201	0.00748559	0.00793501	0.00781631	0.00658695	0.00748041	0.00821646	0.00833679	0.00802969
0.252662	0.00850564	0.00863882	0	0.0089495	0	0.00781637	0.00967657	0.00877281	0.0104275	0.0075845	0.00912953	0.00746939	0.00834215	0.00932488	0.00785515	0.00865266	0.00953238	0.00704531	0.00756429	0.00801844	0.00789849	0.00665621	0.00755906	0.00830285	0.00842444	0.00811412
0.25363	0.00859413	0.00872869	0	0.00904261	0	0.00789769	0.00977724	0.00886408	0.010536	0.0076634	0.00922451	0.0075471	0.00842894	0.0094219	0.00793688	0.00874268	0.00963155	0.00711861	0.00764299	0.00810186	0.00798067	0.00672546	0.0076377	0.00838923	0.00851208	0.00819854
0.254598	0.00868262	0.00881857	0	0.00913572	0	0.00797901	0.00987791	0.00895534	0.0106445	0.00774231	0.00931949	0.0076248	0.00851573	0.00951891	0.0080186	0.0088327	0.00973072	0.00719191	0.00772169	0.00818528	0.00806284	0.0067947	0.00771634	0.0084756	0.00859973	0.00828295
0.255566	0.00877112	0.00890845	0	0.00922884	0	0.00806033	0.00997859	0.00904662	0.010753	0.00782123	0.00941448	0.00770252	0.00860253	0.00961593	0.00810033	0.00892272	0.0098299	0.00726521	0.00780039	0.00826871	0.00814502	0.00686396	0.00779499	0.00856199	0.00868738	0.00836738
0.257502	0.0088596	0.00899832	0	0.00932193	0	0.00814164	0.0100793	0.00913788	0.0108615	0.00790012	0.00950945	0.00778022	0.00868931	0.00971293	0.00818204	0.00901273	0.00992906	0.0073385	0.00787908	0.00835212	0.00822719	0.0069332	0.00787363	0.00864836	0.00877502	0.00845178
0.25847	0.00894809	0.00908819	0	0.00941504	0	0.00822296	0.0101799	0.00922915	0.01097	0.00797903	0.00960443	0.00785793	0.0087761	0.00980995	0.00826376	0.00910275	0.0100282	0.0074118	0.00795777	0.00843555	0.00830936	0.00700245	0.00795227	0.00873474	0.00886266	0.0085362
0.259439	0.00903658	0.00917808	0	0.00950816	0	0.00830429	0.0102806	0.00932043	0.0110784	0.00805794	0.00969942	0.00793565	0.00886289	0.00990697	0.00834549	0.00919278	0.0101274	0.0074851	0.00803648	0.00851897	0.00839154	0.00707171	0.00803092	0.00882113	0.00895032	0.00862062
0.260407	0.00912511	0.00926799	0	0.0096013	0	0.00838564	0.0103813	0.00941174	0.011187	0.00813688	0.00979444	0.00801339	0.00894972	0.010004	0.00842725	0.00928284	0.0102266	0.00755843	0.00811521	0.00860243	0.00847375	0.00714098	0.00810959	0.00890755	0.009038	0.00870508
0.261375	0.00921358	0.00935784	0	0.00969439	0	0.00846694	0.010482	0.00950299	0.0112954	0.00821577	0.0098894	0.00809108	0.00903649	0.010101	0.00850895	0.00937284	0.0103258	0.00763171	0.00819389	0.00868583	0.0085559	0.00721022	0.00818822	0.00899391	0.00912562	0.00878947
0.262343	0.00930205	0.0094477	0	0.00978748	0	0.00854824	0.0105826	0.00959424	0.0114039	0.00829466	0.00998436	0.00816877	0.00912326	0.010198	0.00859066	0.00946284	0.0104249	0.00770499	0.00827257	0.00876924	0.00863806	0.00727945	0.00826684	0.00908027	0.00921325	0.00887387
0.263311	0.00926663	0.00941172	0	0.00975021	0	0.00851569	0.0105423	0.0095577	0.0113605	0.00826307	0.00994634	0.00813766	0.00908852	0.0101592	0.00855794	0.0094268	0.0103852	0.00767565	0.00824106	0.00873584	0.00860516	0.00725173	0.00823536	0.00904569	0.00917816	0.00884008
0.264279	0.00939052	0.00953756	0	0.00988057	0	0.00862955	0.0106833	0.00968549	0.0115124	0.00837355	0.0100793	0.00824647	0.00921003	0.010295	0.00867237	0.00955284	0.0105241	0.00777827	0.00835125	0.00885264	0.00872021	0.00734869	0.00834547	0.00916663	0.00930088	0.00895827
0.265247	0.00947899	0.00962741	0	0.00997366	0	0.00871085	0.0107839	0.00977674	0.0116208	0.00845244	0.0101743	0.00832416	0.0092968	0.010392	0.00875407	0.00964284	0.0106232	0.00785155	0.00842993	0.00893604	0.00880237	0.00741792	0.00842409	0.009253	0.0093885	0.00904267
0.266215	0.00956756	0.00971736	0	0.0100668	0	0.00879223	0.0108847	0.00986808	0.0117294	0.00853141	0.0102693	0.00840193	0.00938366	0.0104891	0.00883586	0.00973293	0.0107225	0.00792491	0.00850869	0.00901953	0.00888461	0.00748723	0.0085028	0.00933945	0.00947622	0.00912716
0.268151	0.00964717	0.00979822	0	0.0101506	0	0.0088654	0.0109753	0.0099502	0.011827	0.00860241	0.0103548	0.00847185	0.00946175	0.0105764	0.00890939	0.00981392	0.0108117	0.00799086	0.00857949	0.00909459	0.00895854	0.00754953	0.00857355	0.00941716	0.00955508	0.00920311
0.270087	0.00973564	0.00988808	0	0.0102437	0	0.0089467	0.0110759	0.0100414	0.0119355	0.0086813	0.0104498	0.00854954	0.00954852	0.0106734	0.00899109	0.00990392	0.0109109	0.00806414	0.00865817	0.00917799	0.0090407	0.00761876	0.00865218	0.00950352	0.0096427	0.00928751
0.271055	0.00982411	0.00997794	0	0.0103368	0	0.009028	0.0111766	0.0101327	0.0120439	0.00876019	0.0105447	0.00862723	0.00963529	0.0107704	0.0090728	0.00999392	0.01101	0.00813742	0.00873685	0.0092614	0.00912286	0.007688	0.0087308	0.00958989	0.00973033	0.0093719
0.272991	0.00991259	0.0100678	0	0.0104299	0	0.0091093	0.0112772	0.0102239	0.0121524	0.00883908	0.0106397	0.00870492	0.00972206	0.0108673	0.0091545	0.0100839	0.0111092	0.0082107	0.00881553	0.0093448	0.00920501	0.00775723	0.00880943	0.00967625	0.00981796	0.0094563
0.274927	0.0100011	0.0101576	0	0.010523	0	0.0091906	0.0113779	0.0103152	0.0122609	0.00891797	0.0107346	0.00878262	0.00980883	0.0109643	0.00923621	0.0101739	0.0112083	0.00828398	0.00889421	0.0094282	0.00928717	0.00782647	0.00888806	0.00976261	0.00990558	0.0095407
0.276864	0.0100808	0.0102386	0	0.0106068	0	0.00926385	0.0114685	0.0103974	0.0123586	0.00898904	0.0108202	0.00885261	0.009887	0.0110517	0.00930982	0.010255	0.0112976	0.00835001	0.00896509	0.00950334	0.00936118	0.00788884	0.00895889	0.00984042	0.00998453	0.00961674
0.279768	0.0101692	0.0103285	0	0.0106999	0	0.00934515	0.0115692	0.0104887	0.012467	0.00906793	0.0109151	0.00893031	0.00997377	0.0111487	0.00939152	0.010345	0.0113968	0.00842329	0.00904377	0.00958675	0.00944334	0.00795808	0.00903752	0.00992678	0.0100722	0.00970114
0.284608	0.0102488	0.0104093	0	0.0107837	0	0.00941832	0.0116598	0.0105708	0.0125646	0.00913892	0.0110006	0.00900022	0.0100519	0.011236	0.00946505	0.010426	0.011486	0.00848923	0.00911458	0.0096618	0.00951727	0.00802038	0.00910827	0.0100045	0.010151	0.00977709
0.289448	0.0103196	0.0104812	0	0.0108581	0	0.00948334	0.0117403	0.0106438	0.0126514	0.00920202	0.0110766	0.00906236	0.0101213	0.0113136	0.0095304	0.010498	0.0115653	0.00854784	0.00917751	0.00972851	0.00958298	0.00807575	0.00917116	0.0100736	0.0102211	0.00984459
0.296225	0.0102664	0.0104271	0	0.0108021	0	0.00943443	0.0116797	0.0105889	0.0125861	0.00915456	0.0110194	0.00901562	0.0100691	0.0112552	0.00948124	0.0104438	0.0115057	0.00850376	0.00913017	0.00967833	0.00953355	0.0080341	0.00912385	0.0100216	0.0101684	0.00979381
0.300097	0.0101868	0.0103463	0	0.0107184	0	0.00936126	0.0115891	0.0105067	0.0124885	0.00908356	0.010934	0.0089457	0.00999097	0.0111679	0.00940771	0.0103628	0.0114164	0.00843781	0.00905937	0.00960327	0.00945962	0.0079718	0.0090531	0.00994389	0.0100895	0.00971786
0.303001	0.0100982	0.0102563	0	0.0106252	0	0.00927988	0.0114884	0.0104154	0.0123799	0.00900459	0.0108389	0.00886793	0.00990411	0.0110708	0.00932592	0.0102728	0.0113172	0.00836445	0.00898061	0.00951979	0.00937738	0.00790249	0.00897439	0.00985744	0.0100018	0.00963338
0.305905	0.0100096	0.0101664	0	0.010532	0	0.00919849	0.0113876	0.0103241	0.0122714	0.00892562	0.0107439	0.00879016	0.00981725	0.0109738	0.00924414	0.0101827	0.0112179	0.0082911	0.00890185	0.0094363	0.00929514	0.00783319	0.00889569	0.00977099	0.00991409	0.00954889
0.307841	0.00993003	0.0100855	0	0.0104482	0	0.00912533	0.011297	0.0102419	0.0121738	0.00885463	0.0106584	0.00872024	0.00973916	0.0108865	0.00917061	0.0101017	0.0111287	0.00822515	0.00883104	0.00936124	0.00922121	0.00777088	0.00882493	0.00969327	0.00983523	0.00947294
0.309777	0.00984147	0.00999556	0	0.010355	0	0.00904394	0.0111963	0.0101506	0.0120652	0.00877566	0.0105633	0.00864247	0.0096523	0.0107894	0.00908882	0.0100116	0.0110295	0.00815179	0.00875228	0.00927775	0.00913897	0.00770158	0.00874622	0.00960682	0.00974751	0.00938846
0.311713	0.00975299	0.0099057	0	0.010262	0	0.00896264	0.0110956	0.0100593	0.0119567	0.00869677	0.0104684	0.00856478	0.00956553	0.0106924	0.00900712	0.00992157	0.0109303	0.00807851	0.0086736	0.00919435	0.00905681	0.00763234	0.0086676	0.00952046	0.00965989	0.00930406
0.31365	0.00966443	0.00981575	0	0.0101688	0	0.00888126	0.0109949	0.009968	0.0118482	0.0086178	0.0103733	0.008487	0.00947867	0.0105953	0.00892533	0.00983148	0.0108311	0.00800515	0.00859484	0.00911086	0.00897457	0.00756304	0.00858889	0.00943401	0.00957217	0.00921957
0.314618	0.00957596	0.0097259	0	0.0100757	0	0.00879996	0.0108942	0.00987675	0.0117397	0.00853891	0.0102784	0.00840931	0.0093919	0.0104983	0.00884362	0.00974148	0.0107319	0.00793187	0.00851616	0.00902746	0.00889242	0.0074938	0.00851027	0.00934765	0.00948454	0.00913517
0.315586	0.0094874	0.00963595	0	0.0099825	0	0.00871857	0.0107935	0.00978541	0.0116311	0.00845994	0.0101833	0.00833154	0.00930504	0.0104012	0.00876183	0.00965139	0.0106327	0.00785852	0.0084374	0.00894397	0.00881018	0.0074245	0.00843156	0.0092612	0.00939683	0.00905069
0.317522	0.00939893	0.00954609	0	0.00988941	0	0.00863727	0.0106928	0.00969415	0.0115227	0.00838105	0.0100883	0.00825385	0.00921827	0.0103042	0.00868013	0.00956139	0.0105335	0.00778523	0.00835872	0.00886056	0.00872802	0.00735526	0.00835294	0.00917484	0.0093092	0.00896629
0.31849	0.00931922	0.00946514	0	0.00980554	0	0.00856402	0.0106022	0.00961195	0.011425	0.00830997	0.0100028	0.00818385	0.0091401	0.0102168	0.00860652	0.0094803	0.0104442	0.00771921	0.00828784	0.00878542	0.008654	0.00729289	0.0082821	0.00909703	0.00923026	0.00889025
0.320426	0.00923075	0.00937528	0	0.00971246	0	0.00848272	0.0105015	0.0095207	0.0113165	0.00823108	0.00990783	0.00810616	0.00905333	0.0101198	0.00852481	0.0093903	0.010345	0.00764593	0.00820916	0.00870202	0.00857185	0.00722365	0.00820348	0.00901067	0.00914263	0.00880585
0.321394	0.00914219	0.00928533	0	0.00961927	0	0.00840134	0.0104007	0.00942935	0.0112079	0.00815211	0.00981277	0.00802839	0.00896647	0.0100227	0.00844302	0.00930021	0.0102458	0.00757258	0.0081304	0.00861853	0.00848961	0.00715435	0.00812477	0.00892422	0.00905491	0.00872137
0.32333	0.00905372	0.00919548	0	0.00952619	0	0.00832003	0.0103001	0.0093381	0.0110995	0.00807322	0.00971781	0.00795069	0.0088797	0.00992575	0.00836132	0.00921021	0.0101466	0.00749929	0.00805172	0.00853513	0.00840745	0.00708511	0.00804614	0.00883786	0.00896729	0.00863697
0.324298	0.0089652	0.00910558	0	0.00943305	0	0.00823869	0.0101994	0.0092468	0.0109909	0.00799429	0.0096228	0.00787296	0.00879288	0.00982871	0.00827957	0.00912016	0.0100474	0.00742597	0.007973	0.00845168	0.00832525	0.00701584	0.00796748	0.00875145	0.00887962	0.00855253
0.325266	0.00887669	0.00901568	0	0.00933992	0	0.00815736	0.0100987	0.00915552	0.0108824	0.00791537	0.0095278	0.00779524	0.00870608	0.00973168	0.00819783	0.00903013	0.00994823	0.00735266	0.00789428	0.00836824	0.00824306	0.00694658	0.00788882	0.00866505	0.00879195	0.00846809
0.327202	0.00878818	0.00892578	0	0.00924679	0	0.00807601	0.009998	0.00906422	0.0107739	0.00783644	0.00943279	0.0077175	0.00861926	0.00963464	0.00811608	0.00894008	0.00984902	0.00727934	0.00781556	0.0082848	0.00816087	0.00687731	0.00781016	0.00857865	0.00870428	0.00838365
0.32817	0.00869967	0.00883589	0	0.00915366	0	0.00799468	0.00989731	0.00897293	0.0106654	0.00775752	0.00933779	0.00763978	0.00853246	0.0095376	0.00803435	0.00885004	0.00974983	0.00720603	0.00773685	0.00820136	0.00807868	0.00680805	0.0077315	0.00849225	0.00861662	0.00829922
0.330106	0.00861115	0.00874598	0	0.00906053	0	0.00791333	0.00979661	0.00888164	0.0105569	0.00767859	0.00924278	0.00756205	0.00844564	0.00944056	0.0079526	0.00876	0.00965063	0.00713271	0.00765813	0.00811791	0.00799648	0.00673878	0.00765283	0.00840584	0.00852895	0.00821478
0.331075	0.00852265	0.00865609	0	0.0089674	0	0.007832	0.00969592	0.00879035	0.0104484	0.00759966	0.00914778	0.00748432	0.00835883	0.00934353	0.00787086	0.00866996	0.00955144	0.0070594	0.00757942	0.00803447	0.00791429	0.00666952	0.00757417	0.00831945	0.00844128	0.00813034
0.333011	0.00844298	0.00857517	0	0.00888357	0	0.00775878	0.00960528	0.00870818	0.0103507	0.00752862	0.00906227	0.00741436	0.0082807	0.00925619	0.00779728	0.00858891	0.00946215	0.00699341	0.00750857	0.00795937	0.00784031	0.00660717	0.00750337	0.00824168	0.00836238	0.00805434
0.333979	0.00835447	0.00848528	0	0.00879045	0	0.00767745	0.00950459	0.00861689	0.0102422	0.0074497	0.00896727	0.00733663	0.00819389	0.00915915	0.00771555	0.00849888	0.00936296	0.0069201	0.00742986	0.00787593	0.00775812	0.00653791	0.00742471	0.00815528	0.00827471	0.00796991
0.335915	0.00826594	0.00839537	0	0.0086973	0	0.0075961	0.00940388	0.00852558	0.0101337	0.00737076	0.00887225	0.00725889	0.00810707	0.0090621	0.00763379	0.00840882	0.00926375	0.00684677	0.00735113	0.00779248	0.00767591	0.00646863	0.00734604	0.00806887	0.00818703	0.00788546
0.336883	0.00817744	0.00830548	0	0.00860417	0	0.00751476	0.00930318	0.0084343	0.0100252	0.00729184	0.00877725	0.00718117	0.00802026	0.00896507	0.00755205	0.00831878	0.00916456	0.00677346	0.00727241	0.00770904	0.00759372	0.00639937	0.00726738	0.00798247	0.00809937	0.00780102
0.337851	0.00808893	0.00821558	0	0.00851105	0	0.00743343	0.00920249	0.00834301	0.00991667	0.00721292	0.00868225	0.00710345	0.00793345	0.00886804	0.00747031	0.00822874	0.00906537	0.00670015	0.0071937	0.0076256	0.00751153	0.0063301	0.00718872	0.00789607	0.00801171	0.00771659
0.339787	0.00800041	0.00812568	0	0.00841791	0	0.00735208	0.00910179	0.00825171	0.00980815	0.00713399	0.00858724	0.00702571	0.00784664	0.00877099	0.00738857	0.0081387	0.00896617	0.00662683	0.00711498	0.00754215	0.00742933	0.00626083	0.00711006	0.00780966	0.00792404	0.00763215
0.341723	0.0079119	0.00803578	0	0.00832478	0	0.00727074	0.00900109	0.00816041	0.00969963	0.00705506	0.00849223	0.00694798	0.00775982	0.00867395	0.00730682	0.00804865	0.00886696	0.00655351	0.00703626	0.00745871	0.00734713	0.00619156	0.00703139	0.00772326	0.00783636	0.00754771
0.343659	0.00782338	0.00794587	0	0.00823164	0	0.0071894	0.00890038	0.00806912	0.00959111	0.00697613	0.00839722	0.00687025	0.00767301	0.00857691	0.00722507	0.00795861	0.00876776	0.00648019	0.00695754	0.00737526	0.00726494	0.00612229	0.00695273	0.00763685	0.00774869	0.00746326
0.345595	0.00774371	0.00786496	0	0.00814781	0	0.00711618	0.00880975	0.00798694	0.00949344	0.00690508	0.00831171	0.00680028	0.00759487	0.00848957	0.00715149	0.00787756	0.00867848	0.0064142	0.00688669	0.00730016	0.00719095	0.00605995	0.00688192	0.00755908	0.00766978	0.00738726
0.347531	0.00765519	0.00777506	0	0.00805468	0	0.00703484	0.00870905	0.00789565	0.00938493	0.00682615	0.0082167	0.00672255	0.00750805	0.00839253	0.00706975	0.00778751	0.00857927	0.00634088	0.00680797	0.00721671	0.00710875	0.00599068	0.00680326	0.00747268	0.00758211	0.00730282
0.349468	0.00756667	0.00768514	0	0.00796153	0	0.00695349	0.00860833	0.00780434	0.0092764	0.00674722	0.00812168	0.00664481	0.00742123	0.00829547	0.00698799	0.00769746	0.00848006	0.00626755	0.00672924	0.00713325	0.00702655	0.0059214	0.00672459	0.00738626	0.00749443	0.00721837
0.352372	0.007487	0.00760423	0	0.00787771	0	0.00688028	0.0085177	0.00772217	0.00917873	0.00667617	0.00803617	0.00657485	0.00734309	0.00820813	0.00691442	0.00761641	0.00839078	0.00620156	0.00665839	0.00705815	0.00695257	0.00585906	0.00665378	0.00730849	0.00741552	0.00714237
0.355276	0.00739847	0.00751431	0	0.00778456	0	0.00679892	0.00841698	0.00763086	0.0090702	0.00659724	0.00794115	0.00649711	0.00725627	0.00811108	0.00683266	0.00752635	0.00829156	0.00612824	0.00657966	0.00697469	0.00687036	0.00578978	0.00657511	0.00722208	0.00732784	0.00705792
0.360116	0.00731878	0.00743337	0	0.00770071	0	0.00672569	0.00832632	0.00754866	0.00897249	0.00652617	0.00785561	0.00642712	0.0071781	0.00802371	0.00675906	0.00744528	0.00820225	0.00606222	0.00650879	0.00689956	0.00679635	0.00572741	0.00650428	0.00714428	0.00724891	0.00698189
0.363988	0.00723909	0.00735244	0	0.00761686	0	0.00665246	0.00823566	0.00746647	0.0088748	0.00645511	0.00777008	0.00635714	0.00709995	0.00793634	0.00668547	0.00736422	0.00811294	0.00599622	0.00643792	0.00682444	0.00672235	0.00566505	0.00643346	0.00706649	0.00716998	0.00690587
0.368829	0.00716825	0.00728049	0	0.00754232	0	0.00658736	0.00815507	0.00739341	0.00878795	0.00639194	0.00769404	0.00629493	0.00703047	0.00785868	0.00662004	0.00729215	0.00803355	0.00593754	0.00637492	0.00675766	0.00665657	0.00560961	0.00637051	0.00699734	0.00709982	0.00683829
0.374637	0.00708854	0.00719953	0	0.00745846	0	0.00651411	0.00806439	0.0073112	0.00869024	0.00632087	0.00760849	0.00622494	0.0069523	0.0077713	0.00654643	0.00721107	0.00794422	0.00587152	0.00630403	0.00668252	0.00658255	0.00554724	0.00629967	0.00691954	0.00702087	0.00676225
0.378509	0.00700886	0.0071186	0	0.00737461	0	0.00644088	0.00797373	0.00722901	0.00859254	0.00624981	0.00752296	0.00615496	0.00687414	0.00768393	0.00647284	0.00713	0.00785491	0.00580551	0.00623316	0.00660739	0.00650855	0.00548488	0.00622885	0.00684175	0.00694195	0.00668623
0.383349	0.00692917	0.00703766	0	0.00729077	0	0.00636765	0.00788307	0.00714682	0.00849485	0.00617876	0.00743742	0.00608498	0.00679598	0.00759657	0.00639925	0.00704894	0.00776561	0.00573951	0.0061623	0.00653227	0.00643455	0.00542252	0.00615803	0.00676396	0.00686302	0.00661021
0.387222	0.00684948	0.00695673	0	0.00720692	0	0.00629442	0.00779241	0.00706463	0.00839716	0.0061077	0.00735189	0.006015	0.00671783	0.00750921	0.00632565	0.00696787	0.0076763	0.0056735	0.00609143	0.00645715	0.00636055	0.00536016	0.00608721	0.00668617	0.00678409	0.00653419
0.392062	0.00677864	0.00688478	0	0.00713238	0	0.00622932	0.00771182	0.00699156	0.00831031	0.00604453	0.00727585	0.00595279	0.00664835	0.00743154	0.00626023	0.00689581	0.00759691	0.00561482	0.00602843	0.00639036	0.00629477	0.00530472	0.00602426	0.00661702	0.00671393	0.00646662
0.396902	0.00669894	0.00680383	0	0.00704853	0	0.00615608	0.00762115	0.00690936	0.00821261	0.00597346	0.00719031	0.0058828	0.00657018	0.00734417	0.00618663	0.00681473	0.00750759	0.00554881	0.00595755	0.00631523	0.00622076	0.00524235	0.00595343	0.00653923	0.00663499	0.00639059
0.405615	0.00666346	0.0067678	0	0.0070112	0	0.00612348	0.00758079	0.00687277	0.00816911	0.00594183	0.00715223	0.00585165	0.00653539	0.00730528	0.00615386	0.00677864	0.00746783	0.00551942	0.005926	0.00628179	0.00618782	0.00521459	0.0059219	0.00650459	0.00659985	0.00635674
0.413359	0.0066988	0.00680369	0	0.00704837	0	0.00615595	0.00762099	0.00690921	0.00821243	0.00597334	0.00719016	0.00588268	0.00657004	0.00734401	0.0061865	0.00681459	0.00750743	0.00554869	0.00595742	0.0063151	0.00622063	0.00524224	0.0059533	0.00653908	0.00663485	0.00639045
0.420136	0.00675184	0.00685755	0	0.00710418	0	0.00620469	0.00768133	0.00696392	0.00827745	0.00602063	0.00724708	0.00592925	0.00662206	0.00740216	0.00623548	0.00686854	0.00756687	0.00559262	0.00600459	0.0063651	0.00626988	0.00528374	0.00600044	0.00659086	0.00668738	0.00644105
0.426912	0.00682258	0.0069294	0	0.00717861	0	0.0062697	0.00776181	0.00703688	0.00836418	0.00608371	0.00732301	0.00599138	0.00669144	0.00747971	0.00630081	0.00694051	0.00764615	0.00565122	0.0060675	0.00643178	0.00633557	0.0053391	0.0060633	0.00665991	0.00675745	0.00650853
0.433688	0.00684022	0.00694732	0	0.00719717	0	0.00628591	0.00778188	0.00705507	0.0083858	0.00609944	0.00734195	0.00600687	0.00670874	0.00749905	0.0063171	0.00695845	0.00766592	0.00566583	0.00608319	0.00644841	0.00635195	0.00535291	0.00607898	0.00667713	0.00677492	0.00652536
0.442401	0.00680474	0.00691128	0	0.00715984	0	0.0062533	0.00774151	0.00701848	0.00834231	0.0060678	0.00730387	0.00597571	0.00667395	0.00746016	0.00628433	0.00692236	0.00762616	0.00563644	0.00605164	0.00641497	0.00631901	0.00532514	0.00604745	0.0066425	0.00673978	0.00649151
0.448209	0.00674274	0.00684831	0	0.00709461	0	0.00619633	0.00767098	0.00695453	0.00826629	0.00601251	0.00723732	0.00592126	0.00661314	0.00739218	0.00622707	0.00685928	0.00755667	0.00558508	0.0059965	0.00635652	0.00626143	0.00527662	0.00599235	0.00658197	0.00667837	0.00643236
0.453049	0.00666305	0.00676738	0	0.00701076	0	0.0061231	0.00758032	0.00687234	0.0081686	0.00594146	0.00715178	0.00585128	0.00653498	0.00730482	0.00615348	0.00677822	0.00746736	0.00551908	0.00592563	0.00628139	0.00618743	0.00521426	0.00592153	0.00650419	0.00659944	0.00635634
0.45789	0.0065922	0.00669542	0	0.00693621	0	0.00605799	0.00749972	0.00679927	0.00808174	0.00587828	0.00707574	0.00578906	0.00646549	0.00722715	0.00608805	0.00670615	0.00738796	0.00546039	0.00586262	0.0062146	0.00612164	0.00515882	0.00585856	0.00643503	0.00652927	0.00628876
0.46273	0.00651251	0.00661448	0	0.00685237	0	0.00598476	0.00740906	0.00671707	0.00798405	0.00580722	0.00699021	0.00571909	0.00638734	0.00713978	0.00601446	0.00662508	0.00729866	0.00539438	0.00579175	0.00613948	0.00604764	0.00509646	0.00578774	0.00635724	0.00645034	0.00621274
0.466602	0.00643282	0.00653355	0	0.00676852	0	0.00591153	0.0073184	0.00663488	0.00788636	0.00573617	0.00690467	0.00564911	0.00630918	0.00705242	0.00594086	0.00654402	0.00720935	0.00532838	0.00572088	0.00606436	0.00597364	0.0050341	0.00571693	0.00627945	0.00637141	0.00613672
0.470474	0.00635314	0.00645261	0	0.00668467	0	0.0058383	0.00722774	0.00655269	0.00778866	0.00566511	0.00681914	0.00557913	0.00623102	0.00696506	0.00586727	0.00646295	0.00712004	0.00526237	0.00565002	0.00598923	0.00589964	0.00497174	0.00564611	0.00620166	0.00629249	0.0060607
0.475315	0.00627345	0.00637168	0	0.00660083	0	0.00576507	0.00713708	0.0064705	0.00769097	0.00559405	0.00673361	0.00550915	0.00615287	0.0068777	0.00579368	0.00638189	0.00703074	0.00519637	0.00557915	0.00591411	0.00582564	0.00490938	0.00557529	0.00612388	0.00621356	0.00598468
0.479187	0.00619376	0.00629074	0	0.00651698	0	0.00569184	0.00704643	0.00638831	0.00759328	0.00552299	0.00664808	0.00543917	0.00607471	0.00679033	0.00572008	0.00630082	0.00694143	0.00513036	0.00550828	0.00583899	0.00575164	0.00484702	0.00550447	0.00604609	0.00613463	0.00590866
0.484027	0.00611407	0.0062098	0	0.00643313	0	0.0056186	0.00695576	0.00630611	0.00749557	0.00545193	0.00656253	0.00536918	0.00599655	0.00670296	0.00564648	0.00621975	0.00685211	0.00506435	0.0054374	0.00576386	0.00567764	0.00478465	0.00543364	0.00596829	0.0060557	0.00583263
0.490803	0.00604321	0.00613783	0	0.00635857	0	0.00555348	0.00687515	0.00623303	0.0074087	0.00538874	0.00648648	0.00530696	0.00592705	0.00662528	0.00558104	0.00614766	0.0067727	0.00500565	0.00537439	0.00569706	0.00561183	0.0047292	0.00537067	0.00589912	0.00598552	0.00576503
0.498548	0.00600774	0.0061018	0	0.00632125	0	0.00552089	0.00683479	0.00619644	0.00736522	0.00535711	0.00644841	0.00527581	0.00589226	0.00658639	0.00554828	0.00611158	0.00673295	0.00497627	0.00534284	0.00566362	0.0055789	0.00470144	0.00533915	0.0058645	0.00595038	0.0057312
0.506292	0.00601652	0.00611073	0	0.00633049	0	0.00552896	0.00684479	0.0062055	0.00737599	0.00536495	0.00645783	0.00528352	0.00590088	0.00659602	0.0055564	0.00612052	0.00674279	0.00498355	0.00535065	0.0056719	0.00558705	0.00470831	0.00534695	0.00587307	0.00595908	0.00573958
0.512101	0.00606957	0.0061646	0	0.00638631	0	0.00557771	0.00690514	0.00626022	0.00744102	0.00541225	0.00651477	0.00533011	0.00595291	0.00665418	0.00560539	0.00617448	0.00680224	0.00502749	0.00539783	0.00572191	0.00563631	0.00474983	0.0053941	0.00592486	0.00601162	0.00579018
0.519845	0.00613145	0.00622746	0	0.00645142	0	0.00563458	0.00697554	0.00632405	0.00751689	0.00546743	0.0065812	0.00538445	0.0060136	0.00672202	0.00566254	0.00623743	0.0068716	0.00507875	0.00545287	0.00578025	0.00569378	0.00479825	0.00544909	0.00598527	0.00607292	0.00584922
0.525653	0.00619335	0.00629032	0	0.00651655	0	0.00569146	0.00704595	0.00638788	0.00759277	0.00552262	0.00664763	0.0054388	0.00607431	0.00678988	0.0057197	0.0063004	0.00694096	0.00513002	0.00550791	0.0058386	0.00575126	0.00484669	0.0055041	0.00604568	0.00613422	0.00590826
0.53243	0.00626409	0.00636217	0	0.00659098	0	0.00575647	0.00712643	0.00646085	0.00767949	0.0055857	0.00672356	0.00550093	0.00614369	0.00686743	0.00578503	0.00637236	0.00702024	0.00518861	0.00557082	0.00590528	0.00581695	0.00490205	0.00556697	0.00611474	0.00620429	0.00597575
0.538238	0.00633484	0.00643403	0	0.00666542	0	0.00582148	0.00720692	0.00653382	0.00776623	0.00564879	0.0067995	0.00556306	0.00621308	0.006945	0.00585037	0.00644433	0.00709953	0.00524721	0.00563374	0.00597198	0.00588265	0.00495742	0.00562984	0.0061838	0.00627436	0.00604324
0.545015	0.00639673	0.00649689	0	0.00673054	0	0.00587836	0.00727734	0.00659766	0.00784211	0.00570398	0.00686593	0.00561741	0.00627378	0.00701285	0.00590753	0.0065073	0.0071689	0.00529848	0.00568879	0.00603033	0.00594012	0.00500585	0.00568485	0.00624422	0.00633566	0.00610229
0.551791	0.00645862	0.00655975	0	0.00679567	0	0.00593524	0.00734775	0.00666149	0.00791799	0.00575917	0.00693237	0.00567176	0.00633449	0.00708071	0.00596469	0.00657026	0.00723826	0.00534975	0.00574383	0.00608868	0.0059976	0.00505429	0.00573985	0.00630464	0.00639697	0.00616133
0.558567	0.00649396	0.00659564	0	0.00683285	0	0.00596771	0.00738795	0.00669794	0.0079613	0.00579068	0.00697029	0.00570279	0.00636914	0.00711944	0.00599732	0.00660621	0.00727786	0.00537902	0.00577525	0.00612199	0.00603041	0.00508194	0.00577126	0.00633913	0.00643196	0.00619504
0.566312	0.00652929	0.00663153	0	0.00687002	0	0.00600018	0.00742815	0.00673438	0.00800462	0.00582219	0.00700822	0.00573382	0.0064038	0.00715818	0.00602995	0.00664215	0.00731746	0.00540828	0.00580668	0.0061553	0.00606322	0.00510959	0.00580266	0.00637362	0.00646696	0.00622875
0.575992	0.0065292	0.00663143	0	0.00686993	0	0.0060001	0.00742805	0.00673429	0.00800451	0.00582211	0.00700812	0.00573374	0.00640371	0.00715808	0.00602987	0.00664206	0.00731736	0.00540821	0.0058066	0.00615521	0.00606314	0.00510952	0.00580258	0.00637353	0.00646687	0.00622866
0.584705	0.00651143	0.00661338	0	0.00685123	0	0.00598376	0.00740782	0.00671596	0.00798272	0.00580626	0.00698904	0.00571813	0.00638627	0.00713859	0.00601345	0.00662398	0.00729744	0.00539349	0.00579079	0.00613846	0.00604663	0.00509561	0.00578678	0.00635618	0.00644927	0.0062117
0.593417	0.0064848	0.00658634	0	0.00682321	0	0.0059593	0.00737754	0.0066885	0.00795008	0.00578252	0.00696047	0.00569475	0.00636016	0.00710941	0.00598887	0.00659689	0.0072676	0.00537143	0.00576711	0.00611336	0.00602191	0.00507477	0.00576312	0.00633019	0.0064229	0.00618631
0.60213	0.00643162	0.00653233	0	0.00676726	0	0.00591042	0.00731703	0.00663364	0.00788488	0.00573509	0.00690338	0.00564805	0.006308	0.0070511	0.00593975	0.00654279	0.007208	0.00532738	0.00571982	0.00606322	0.00597252	0.00503316	0.00571586	0.00627828	0.00637022	0.00613557
0.608906	0.00638731	0.00648732	0	0.00672064	0	0.00586971	0.00726662	0.00658794	0.00783056	0.00569558	0.00685582	0.00560914	0.00626455	0.00700253	0.00589883	0.00649772	0.00715835	0.00529068	0.00568041	0.00602145	0.00593138	0.00499848	0.00567648	0.00623503	0.00632634	0.0060933
0.616651	0.00631645	0.00641535	0	0.00664607	0	0.00580458	0.007186	0.00651485	0.00774368	0.00563239	0.00677976	0.00554691	0.00619504	0.00692483	0.00583338	0.00642563	0.00707892	0.00523198	0.00561739	0.00595465	0.00586557	0.00494302	0.0056135	0.00616585	0.00625615	0.0060257
0.623427	0.00625444	0.00635237	0	0.00658082	0	0.0057476	0.00711545	0.00645089	0.00766766	0.0055771	0.0067132	0.00549245	0.00613422	0.00685685	0.00577612	0.00636254	0.00700943	0.00518062	0.00556224	0.00589619	0.00580799	0.0048945	0.00555839	0.00610532	0.00619473	0.00596654
0.629235	0.00618359	0.00628041	0	0.00650628	0	0.00568249	0.00703485	0.00637782	0.0075808	0.00551392	0.00663715	0.00543023	0.00606473	0.00677918	0.00571069	0.00629047	0.00693003	0.00512193	0.00549923	0.00582939	0.00574219	0.00483905	0.00549543	0.00603616	0.00612456	0.00589895
0.635044	0.00612158	0.00621743	0	0.00644104	0	0.00562551	0.00696431	0.00631387	0.00750479	0.00545863	0.0065706	0.00537578	0.00600392	0.0067112	0.00565342	0.0062274	0.00686054	0.00507057	0.00544409	0.00577094	0.00568462	0.00479053	0.00544032	0.00597563	0.00606314	0.0058398
0.640852	0.00605073	0.00614547	0	0.00636648	0	0.00556039	0.0068837	0.00624078	0.00741792	0.00539545	0.00649455	0.00531356	0.00593443	0.00663352	0.00558799	0.00615531	0.00678113	0.00501188	0.00538107	0.00570414	0.00561882	0.00473508	0.00537735	0.00590646	0.00599296	0.00577221
0.64666	0.00597988	0.00607351	0	0.00629194	0	0.00549529	0.0068031	0.00616771	0.00733106	0.00533227	0.0064185	0.00525134	0.00586494	0.00655585	0.00552255	0.00608324	0.00670172	0.0049532	0.00531807	0.00563735	0.00555302	0.00467964	0.00531439	0.0058373	0.00592279	0.00570462
0.652469	0.00590903	0.00600155	0	0.00621739	0	0.00543018	0.00672249	0.00609463	0.0072442	0.00526909	0.00634245	0.00518912	0.00579545	0.00647817	0.00545712	0.00601116	0.00662232	0.00489451	0.00525506	0.00557056	0.00548723	0.00462419	0.00525142	0.00576814	0.00585262	0.00563703
0.658277	0.00583818	0.00592959	0	0.00614284	0	0.00536507	0.00664189	0.00602156	0.00715735	0.00520592	0.00626641	0.00512691	0.00572596	0.0064005	0.00539169	0.00593909	0.00654292	0.00483583	0.00519205	0.00550377	0.00542144	0.00456875	0.00518846	0.00569898	0.00578244	0.00556944
0.664085	0.00576732	0.00585762	0	0.00606829	0	0.00529995	0.00656128	0.00594847	0.00707048	0.00514273	0.00619035	0.00506468	0.00565647	0.00632282	0.00532625	0.00586701	0.00646351	0.00477713	0.00512903	0.00543697	0.00535564	0.0045133	0.00512548	0.00562981	0.00571226	0.00550185
0.669894	0.00570532	0.00579465	0	0.00600305	0	0.00524298	0.00649074	0.00588453	0.00699446	0.00508745	0.0061238	0.00501023	0.00559566	0.00625484	0.00526899	0.00580393	0.00639402	0.00472578	0.00507389	0.00537852	0.00529806	0.00446478	0.00507038	0.00556929	0.00565085	0.0054427
0.677638	0.005661	0.00574964	0	0.00595642	0	0.00520225	0.00644032	0.00583882	0.00694013	0.00504793	0.00607624	0.00497131	0.00555219	0.00620626	0.00522806	0.00575885	0.00634436	0.00468907	0.00503448	0.00533674	0.00525691	0.0044301	0.005031	0.00552603	0.00560696	0.00540042
0.68635	0.00561667	0.00570462	0	0.00590978	0	0.00516152	0.00638989	0.0057931	0.00688579	0.0050084	0.00602866	0.00493239	0.00550872	0.00615766	0.00518713	0.00571376	0.00629468	0.00465235	0.00499506	0.00529495	0.00521575	0.00439541	0.0049916	0.00548276	0.00556305	0.00535814
0.695063	0.00557235	0.0056596	0	0.00586314	0	0.00512078	0.00633947	0.00574738	0.00683145	0.00496888	0.00598108	0.00489346	0.00546524	0.00610907	0.00514619	0.00566867	0.006245	0.00461564	0.00495564	0.00525317	0.00517459	0.00436072	0.00495221	0.00543949	0.00551915	0.00531585
0.701839	0.00551918	0.0056056	0	0.0058072	0	0.00507193	0.00627898	0.00569255	0.00676627	0.00492147	0.00592402	0.00484678	0.0054131	0.00605078	0.00509709	0.00561458	0.00618542	0.0045716	0.00490836	0.00520305	0.00512522	0.00431911	0.00490496	0.00538759	0.0054665	0.00526513
0.708616	0.00545717	0.00554262	0	0.00574195	0	0.00501494	0.00620843	0.00562859	0.00669025	0.00486617	0.00585746	0.00479232	0.00535228	0.0059828	0.00503983	0.0055515	0.00611592	0.00452024	0.00485321	0.00514459	0.00506763	0.00427059	0.00484985	0.00532706	0.00540508	0.00520598
0.715392	0.00539516	0.00547964	0	0.00567671	0	0.00495795	0.00613789	0.00556463	0.00661423	0.00481088	0.0057909	0.00473786	0.00529146	0.00591481	0.00498256	0.00548842	0.00604643	0.00446887	0.00479806	0.00508613	0.00501005	0.00422206	0.00479474	0.00526653	0.00534366	0.00514682
0.722168	0.0053243	0.00540767	0	0.00560215	0	0.00489284	0.00605727	0.00549154	0.00652736	0.00474769	0.00571484	0.00467564	0.00522197	0.00583713	0.00491712	0.00541633	0.00596702	0.00441018	0.00473505	0.00501933	0.00494425	0.00416661	0.00473177	0.00519736	0.00527347	0.00507922
0.728945	0.00526229	0.00534469	0	0.0055369	0	0.00483585	0.00598673	0.00542758	0.00645134	0.0046924	0.00564828	0.00462118	0.00516115	0.00576914	0.00485985	0.00535325	0.00589752	0.00435881	0.0046799	0.00496087	0.00488666	0.00411808	0.00467666	0.00513683	0.00521206	0.00502007
0.735721	0.00520914	0.0052907	0	0.00548097	0	0.004787	0.00592625	0.00537276	0.00638617	0.004645	0.00559123	0.0045745	0.00510901	0.00571087	0.00481076	0.00529918	0.00583795	0.00431478	0.00463263	0.00491076	0.0048373	0.00407648	0.00462942	0.00508494	0.00515941	0.00496936
0.742498	0.00515597	0.0052367	0	0.00542504	0	0.00473815	0.00586577	0.00531793	0.00632099	0.00459759	0.00553416	0.00452781	0.00505687	0.00565258	0.00476166	0.00524509	0.00577837	0.00427075	0.00458535	0.00486064	0.00478793	0.00403488	0.00458217	0.00503304	0.00510675	0.00491864
0.749274	0.00510281	0.00518271	0	0.0053691	0	0.00468929	0.00580529	0.00526309	0.00625582	0.00455019	0.0054771	0.00448113	0.00500473	0.0055943	0.00471256	0.00519101	0.00571878	0.00422671	0.00453807	0.00481052	0.00473856	0.00399327	0.00453492	0.00498115	0.00505409	0.00486792
0.757018	0.00504964	0.00512871	0	0.00531316	0	0.00464044	0.0057448	0.00520826	0.00619064	0.00450278	0.00542004	0.00443444	0.00495259	0.00553602	0.00466346	0.00513693	0.0056592	0.00418268	0.00449079	0.0047604	0.00468919	0.00395167	0.00448768	0.00492925	0.00500144	0.00481721
0.765731	0.00501417	0.00509268	0	0.00527583	0	0.00460783	0.00570444	0.00517166	0.00614714	0.00447114	0.00538195	0.00440328	0.00491779	0.00549712	0.0046307	0.00510083	0.00561944	0.00415329	0.00445923	0.00472696	0.00465625	0.00392391	0.00445615	0.00489462	0.0049663	0.00478336
0.774443	0.00496984	0.00504766	0	0.00522919	0	0.0045671	0.00565401	0.00512595	0.0060928	0.00443162	0.00533438	0.00436436	0.00487432	0.00544852	0.00458976	0.00505574	0.00556976	0.00411657	0.00441981	0.00468517	0.00461509	0.00388922	0.00441675	0.00485135	0.00492239	0.00474107
0.783156	0.00494321	0.00502061	0	0.00520117	0	0.00454263	0.00562371	0.00509848	0.00606015	0.00440787	0.00530579	0.00434097	0.0048482	0.00541933	0.00456517	0.00502865	0.00553992	0.00409451	0.00439613	0.00466006	0.00459035	0.00386838	0.00439309	0.00482535	0.00489602	0.00471567
0.792836	0.00492542	0.00500254	0	0.00518246	0	0.00452628	0.00560348	0.00508013	0.00603835	0.00439201	0.0052867	0.00432535	0.00483075	0.00539983	0.00454874	0.00501056	0.00551999	0.00407978	0.00438031	0.0046433	0.00457384	0.00385446	0.00437728	0.00480799	0.0048784	0.0046987
0.801549	0.00491649	0.00499347	0	0.00517306	0	0.00451808	0.00559332	0.00507092	0.0060274	0.00438405	0.00527712	0.00431751	0.004822	0.00539004	0.0045405	0.00500148	0.00550998	0.00407239	0.00437237	0.00463488	0.00456555	0.00384747	0.00436935	0.00479927	0.00486956	0.00469019
0.811229	0.00489871	0.00497541	0	0.00515435	0	0.00450173	0.00557309	0.00505258	0.0060056	0.00436819	0.00525803	0.00430189	0.00480455	0.00537054	0.00452407	0.00498338	0.00549005	0.00405765	0.00435655	0.00461811	0.00454903	0.00383355	0.00435354	0.00478191	0.00485194	0.00467322
0.819942	0.00487209	0.00494837	0	0.00512634	0	0.00447727	0.0055428	0.00502512	0.00597296	0.00434445	0.00522946	0.00427852	0.00477844	0.00534136	0.00449948	0.0049563	0.00546021	0.0040356	0.00433288	0.00459302	0.00452431	0.00381272	0.00432988	0.00475593	0.00482558	0.00464782
0.828654	0.00482776	0.00490335	0	0.0050797	0	0.00443653	0.00549237	0.0049794	0.00591862	0.00430493	0.00518188	0.00423959	0.00473497	0.00529276	0.00445855	0.00491121	0.00541053	0.00399889	0.00429346	0.00455123	0.00448315	0.00377803	0.00429049	0.00471266	0.00478167	0.00460554
0.837367	0.00478343	0.00485832	0	0.00503305	0	0.00439579	0.00544194	0.00493368	0.00586427	0.00426539	0.00513429	0.00420066	0.00469148	0.00524416	0.0044176	0.00486611	0.00536085	0.00396216	0.00425403	0.00450943	0.00444198	0.00374334	0.00425109	0.00466938	0.00473776	0.00456324
0.846079	0.00474796	0.0048223	0	0.00499573	0	0.0043632	0.00540158	0.00489709	0.00582078	0.00423376	0.00509622	0.00416951	0.0046567	0.00520527	0.00438485	0.00483002	0.0053211	0.00393278	0.00422249	0.004476	0.00440904	0.00371558	0.00421956	0.00463475	0.00470263	0.0045294
0.854792	0.00471248	0.00478626	0	0.0049584	0	0.00433059	0.00536122	0.0048605	0.00577729	0.00420213	0.00505814	0.00413835	0.0046219	0.00516637	0.00435208	0.00479393	0.00528133	0.0039034	0.00419093	0.00444255	0.00437609	0.00368782	0.00418803	0.00460012	0.00466749	0.00449556
0.864472	0.00469469	0.0047682	0	0.00493968	0	0.00431425	0.00534099	0.00484216	0.00575548	0.00418627	0.00503905	0.00412273	0.00460446	0.00514688	0.00433566	0.00477584	0.0052614	0.00388866	0.00417512	0.00442578	0.00435958	0.0036739	0.00417223	0.00458276	0.00464987	0.00447859
0.873185	0.00466806	0.00474115	0	0.00491166	0	0.00428978	0.00531069	0.00481469	0.00572283	0.00416252	0.00501046	0.00409935	0.00457834	0.00511768	0.00431106	0.00474875	0.00523156	0.00386661	0.00415143	0.00440068	0.00433485	0.00365306	0.00414856	0.00455676	0.0046235	0.00445319
0.881897	0.00465029	0.0047231	0	0.00489296	0	0.00427344	0.00529047	0.00479635	0.00570104	0.00414667	0.00499138	0.00408374	0.0045609	0.00509819	0.00429465	0.00473066	0.00521163	0.00385188	0.00413562	0.00438392	0.00431834	0.00363915	0.00413276	0.00453941	0.00460589	0.00443623
0.891578	0.0046325	0.00470503	0	0.00487425	0	0.0042571	0.00527023	0.00477801	0.00567924	0.00413081	0.00497229	0.00406812	0.00454346	0.00507869	0.00427822	0.00471257	0.0051917	0.00383715	0.00411981	0.00436715	0.00430183	0.00362523	0.00411696	0.00452205	0.00458828	0.00441926
0.901258	0.00463241	0.00470494	0	0.00487415	0	0.00425701	0.00527013	0.00477792	0.00567913	0.00413073	0.0049722	0.00406804	0.00454337	0.00507859	0.00427814	0.00471248	0.0051916	0.00383708	0.00411973	0.00436707	0.00430174	0.00362516	0.00411688	0.00452196	0.00458819	0.00441918
0.910939	0.00462347	0.00469587	0	0.00486475	0	0.0042488	0.00525996	0.0047687	0.00566817	0.00412276	0.0049626	0.00406019	0.00453461	0.0050688	0.00426988	0.00470339	0.00518159	0.00382967	0.00411178	0.00435864	0.00429344	0.00361816	0.00410893	0.00451324	0.00457933	0.00441065
0.919652	0.0046057	0.00467781	0	0.00484604	0	0.00423247	0.00523974	0.00475037	0.00564638	0.00410691	0.00494353	0.00404458	0.00451717	0.00504931	0.00425347	0.00468531	0.00516166	0.00381495	0.00409597	0.00434189	0.00427694	0.00360425	0.00409314	0.00449589	0.00456173	0.00439369
0.929332	0.00458791	0.00465975	0	0.00482733	0	0.00421612	0.00521951	0.00473202	0.00562458	0.00409105	0.00492444	0.00402896	0.00449973	0.00502981	0.00423704	0.00466721	0.00514173	0.00380022	0.00408015	0.00432512	0.00426042	0.00359034	0.00407733	0.00447853	0.00454411	0.00437673
0.938045	0.00455243	0.00462371	0	0.00479	0	0.00418352	0.00517914	0.00469543	0.00558108	0.00405942	0.00488635	0.00399781	0.00446493	0.00499091	0.00420428	0.00463112	0.00510197	0.00377083	0.0040486	0.00429167	0.00422747	0.00356257	0.0040458	0.00444389	0.00450897	0.00434288
0.947725	0.00453465	0.00460565	0	0.00477129	0	0.00416718	0.00515891	0.00467709	0.00555928	0.00404356	0.00486727	0.00398219	0.00444749	0.00497142	0.00418785	0.00461303	0.00508204	0.0037561	0.00403279	0.00427491	0.00421096	0.00354865	0.00402999	0.00442653	0.00449136	0.00432592
0.956438	0.00450803	0.00457861	0	0.00474328	0	0.00414271	0.00512862	0.00464963	0.00552664	0.00401982	0.00483869	0.00395881	0.00442138	0.00494223	0.00416327	0.00458595	0.0050522	0.00373405	0.00400911	0.00424981	0.00418624	0.00352782	0.00400634	0.00440054	0.00446499	0.00430052
0.966118	0.00449024	0.00456055	0	0.00472456	0	0.00412637	0.00510839	0.00463128	0.00550484	0.00400396	0.0048196	0.00394319	0.00440394	0.00492273	0.00414684	0.00456785	0.00503227	0.00371932	0.00399329	0.00423304	0.00416972	0.0035139	0.00399053	0.00438318	0.00444738	0.00428355
0.974831	0.00447246	0.00454248	0	0.00470585	0	0.00411002	0.00508816	0.00461294	0.00548303	0.0039881	0.00480051	0.00392757	0.00438649	0.00490323	0.00413042	0.00454976	0.00501234	0.00370458	0.00397748	0.00421628	0.00415321	0.00349998	0.00397472	0.00436582	0.00442976	0.00426659
0.984511	0.00447238	0.0045424	0	0.00470577	0	0.00410995	0.00508807	0.00461286	0.00548293	0.00398803	0.00480042	0.0039275	0.00438641	0.00490315	0.00413034	0.00454968	0.00501225	0.00370452	0.0039774	0.0042162	0.00415313	0.00349992	0.00397465	0.00436574	0.00442968	0.00426651
0.99	0.00447238	0.0045424	0	0.00470577	0	0.00410995	0.00508807	0.00461286	0.00548293	0.00398803	0.00480042	0.0039275	0.00438641	0.00490315	0.00413034	0.00454968	0.00501225	0.00370452	0.0039774	0.0042162	0.00415313	0.00349992	0.00397465	0.00436574	0.00442968	0.00426651
1	0.00447238	0.0045424	0	0.00470577	0	0.00410995	0.00508807	0.00461286	0.00548293	0.00398803	0.00480042	0.0039275	0.00438641	0.00490315	0.00413034	0.00454968	0.00501225	0.00370452	0.0039774	0.0042162	0.00415313	0.00349992	0.00397465	0.00436574	0.00442968	0.00426651
1.01936	0.00447207	0.00454209	0	0.00470544	0	0.00410967	0.00508772	0.00461254	0.00548256	0.00398775	0.00480009	0.00392723	0.00438611	0.00490281	0.00413006	0.00454937	0.0050119	0.00370426	0.00397713	0.00421591	0.00415285	0.00349968	0.00397438	0.00436544	0.00442938	0.00426622
1.02807	0.00447207	0.00454209	0	0.00470544	0	0.00410967	0.00508772	0.00461254	0.00548256	0.00398775	0.00480009	0.00392723	0.00438611	0.00490281	0.00413006	0.00454937	0.0050119	0.00370426	0.00397713	0.00421591	0.00415285	0.00349968	0.00397438	0.00436544	0.00442938	0.00426622
1.03679	0.00443659	0.00450606	0	0.00466811	0	0.00407706	0.00504735	0.00457595	0.00543906	0.00395612	0.00476201	0.00389607	0.00435131	0.00486391	0.00409729	0.00451328	0.00497214	0.00367488	0.00394558	0.00418246	0.0041199	0.00347192	0.00394285	0.00433081	0.00439424	0.00423237
1.04356	0.00440111	0.00447002	0	0.00463078	0	0.00404446	0.00500699	0.00453935	0.00539557	0.00392448	0.00472393	0.00386492	0.00431652	0.00482502	0.00406453	0.00447718	0.00493238	0.00364549	0.00391403	0.00414902	0.00408695	0.00344415	0.00391132	0.00429618	0.0043591	0.00419852
1.05034	0.0043391	0.00440704	0	0.00456553	0	0.00398747	0.00493644	0.00447539	0.00531954	0.00386919	0.00465737	0.00381046	0.0042557	0.00475703	0.00400726	0.0044141	0.00486288	0.00359412	0.00385888	0.00409056	0.00402937	0.00339562	0.00385621	0.00423565	0.00429768	0.00413937
1.05712	0.00428594	0.00435305	0	0.00450961	0	0.00393862	0.00487597	0.00442057	0.00525438	0.00382179	0.00460032	0.00376378	0.00420356	0.00469876	0.00395817	0.00436003	0.00480331	0.00355009	0.00381161	0.00404045	0.00398001	0.00335403	0.00380897	0.00418376	0.00424503	0.00408866
1.0668	0.00423278	0.00429906	0	0.00445367	0	0.00388977	0.00481549	0.00436573	0.0051892	0.00377438	0.00454325	0.0037171	0.00415142	0.00464047	0.00390907	0.00430594	0.00474373	0.00350606	0.00376433	0.00399033	0.00393064	0.00331242	0.00376172	0.00413186	0.00419237	0.00403794
1.07648	0.00419729	0.00426301	0	0.00441633	0	0.00385716	0.00477511	0.00432913	0.00514569	0.00374274	0.00450516	0.00368593	0.00411662	0.00460157	0.0038763	0.00426984	0.00470396	0.00347666	0.00373277	0.00395687	0.00389768	0.00328465	0.00373018	0.00409722	0.00415722	0.00400409
1.08519	0.00418835	0.00425393	0	0.00440692	0	0.00384894	0.00476494	0.00431991	0.00513474	0.00373477	0.00449557	0.00367808	0.00410785	0.00459177	0.00386804	0.00426075	0.00469394	0.00346926	0.00372482	0.00394845	0.00388938	0.00327766	0.00372224	0.00408849	0.00414837	0.00399556
1.09487	0.00419713	0.00426285	0	0.00441616	0	0.00385701	0.00477493	0.00432896	0.00514549	0.00374259	0.00450499	0.00368579	0.00411646	0.00460139	0.00387615	0.00426968	0.00470378	0.00347653	0.00373262	0.00395672	0.00389753	0.00328452	0.00373004	0.00409706	0.00415706	0.00400393
1.10455	0.00419705	0.00426276	0	0.00441607	0	0.00385693	0.00477483	0.00432888	0.00514539	0.00374252	0.0045049	0.00368572	0.00411638	0.0046013	0.00387607	0.00426959	0.00470369	0.00347646	0.00373255	0.00395664	0.00389746	0.00328446	0.00372997	0.00409698	0.00415698	0.00400386
1.11423	0.00419696	0.00426267	0	0.00441598	0	0.00385685	0.00477473	0.00432879	0.00514528	0.00374244	0.0045048	0.00368564	0.00411629	0.0046012	0.00387599	0.0042695	0.00470358	0.00347639	0.00373247	0.00395656	0.00389737	0.00328439	0.00372988	0.00409689	0.00415689	0.00400377
1.12391	0.00418802	0.00425359	0	0.00440657	0	0.00384864	0.00476456	0.00431957	0.00513433	0.00373447	0.00449521	0.00367779	0.00410752	0.0045914	0.00386773	0.00426041	0.00469357	0.00346898	0.00372452	0.00394813	0.00388907	0.00327739	0.00372194	0.00408817	0.00414804	0.00399524
1.13262	0.00417024	0.00423553	0	0.00438786	0	0.00383229	0.00474433	0.00430123	0.00511252	0.00371861	0.00447612	0.00366217	0.00409008	0.0045719	0.00385131	0.00424232	0.00467364	0.00345425	0.0037087	0.00393137	0.00387256	0.00326348	0.00370614	0.00407081	0.00413042	0.00397828
1.1423	0.00415246	0.00421748	0	0.00436916	0	0.00381596	0.00472411	0.00428289	0.00509073	0.00370276	0.00445704	0.00364656	0.00407265	0.00455242	0.00383489	0.00422423	0.00465372	0.00343953	0.00369289	0.00391461	0.00385605	0.00324957	0.00369034	0.00405346	0.00411282	0.00396132
1.15199	0.00414352	0.0042084	0	0.00435975	0	0.00380774	0.00471394	0.00427367	0.00507977	0.00369479	0.00444745	0.00363871	0.00406388	0.00454262	0.00382664	0.00421514	0.0046437	0.00343212	0.00368495	0.00390618	0.00384775	0.00324257	0.0036824	0.00404473	0.00410397	0.00395279
1.15973	0.00413459	0.00419933	0	0.00435036	0	0.00379954	0.00470378	0.00426446	0.00506883	0.00368683	0.00443787	0.00363087	0.00405512	0.00453283	0.00381839	0.00420606	0.00463369	0.00342473	0.00367701	0.00389777	0.00383946	0.00323558	0.00367446	0.00403602	0.00409512	0.00394428
1.1665	0.00409027	0.00415431	0	0.00430372	0	0.00375881	0.00465335	0.00421875	0.00501449	0.0036473	0.00439029	0.00359195	0.00401165	0.00448423	0.00377746	0.00416097	0.00458402	0.00338801	0.00363759	0.00385598	0.0037983	0.0032009	0.00363507	0.00399275	0.00405122	0.00390199
1.17135	0.00401941	0.00408234	0	0.00422916	0	0.00369369	0.00457274	0.00414566	0.00492762	0.00358412	0.00431423	0.00352972	0.00394215	0.00440655	0.00371202	0.00408888	0.0045046	0.00332932	0.00357457	0.00378918	0.0037325	0.00314545	0.0035721	0.00392358	0.00398104	0.00383439
1.17619	0.00394857	0.00401039	0	0.00415462	0	0.00362859	0.00449215	0.0040726	0.00484077	0.00352095	0.0042382	0.00346751	0.00387267	0.00432889	0.00364659	0.00401682	0.00442521	0.00327064	0.00351157	0.0037224	0.00366671	0.00309001	0.00350914	0.00385443	0.00391087	0.00376681
1.18199	0.00386887	0.00392945	0	0.00407077	0	0.00355535	0.00440148	0.0039904	0.00474307	0.00344988	0.00415265	0.00339752	0.00379451	0.00424151	0.00357299	0.00393575	0.0043359	0.00320463	0.00344069	0.00364727	0.00359271	0.00302764	0.00343831	0.00377663	0.00383194	0.00369079
1.18974	0.00379802	0.00385749	0	0.00399622	0	0.00349024	0.00432088	0.00391732	0.00465621	0.00338671	0.00407661	0.00333531	0.00372502	0.00416384	0.00350756	0.00386367	0.00425649	0.00314594	0.00337768	0.00358047	0.00352692	0.0029722	0.00337535	0.00370747	0.00376177	0.0036232
1.19458	0.00378026	0.00383945	0	0.00397753	0	0.00347392	0.00430067	0.003899	0.00463443	0.00337086	0.00405754	0.0033197	0.0037076	0.00414436	0.00349115	0.0038456	0.00423658	0.00313123	0.00336188	0.00356373	0.00351042	0.00295829	0.00335956	0.00369013	0.00374417	0.00360625
1.19748	0.00385101	0.0039113	0	0.00405197	0	0.00353893	0.00438116	0.00397197	0.00472116	0.00343395	0.00413348	0.00338183	0.00377699	0.00422193	0.00355649	0.00391757	0.00431587	0.00318983	0.0034248	0.00363042	0.00357612	0.00301366	0.00342243	0.00375919	0.00381424	0.00367374
1.20039	0.00393949	0.00400117	0	0.00414507	0	0.00362024	0.00448182	0.00406323	0.00482964	0.00351285	0.00422845	0.00345953	0.00386377	0.00431893	0.00363821	0.00400758	0.00441503	0.00326312	0.00350349	0.00371384	0.00365828	0.0030829	0.00350107	0.00384556	0.00390188	0.00375815
1.20232	0.00401911	0.00408204	0	0.00422885	0	0.00369342	0.0045724	0.00414535	0.00492725	0.00358385	0.00431391	0.00352946	0.00394186	0.00440622	0.00371174	0.00408858	0.00450427	0.00332907	0.0035743	0.0037889	0.00373222	0.00314521	0.00357183	0.00392329	0.00398074	0.00383411
1.20426	0.00410759	0.00417191	0	0.00432195	0	0.00377473	0.00467306	0.00423661	0.00503572	0.00366275	0.00440888	0.00360716	0.00402864	0.00450323	0.00379346	0.00417859	0.00460343	0.00340236	0.00365299	0.00387231	0.00381439	0.00321445	0.00365046	0.00400966	0.00406838	0.00391852
1.20523	0.00419608	0.00426178	0	0.00441505	0	0.00385604	0.00477373	0.00432788	0.00514421	0.00374166	0.00450386	0.00368487	0.00411543	0.00460024	0.00387518	0.00426861	0.0047026	0.00347566	0.00373169	0.00395573	0.00389656	0.0032837	0.00372911	0.00409604	0.00415602	0.00400293
1.20716	0.00428457	0.00435166	0	0.00450816	0	0.00393736	0.00487441	0.00441915	0.00525269	0.00382056	0.00459884	0.00376258	0.00420222	0.00469725	0.0039569	0.00435863	0.00480177	0.00354896	0.00381038	0.00403915	0.00397873	0.00335295	0.00380775	0.00418242	0.00424367	0.00408735
1.20813	0.00437305	0.00444152	0	0.00460126	0	0.00401867	0.00497507	0.00451041	0.00536117	0.00389946	0.00469381	0.00384028	0.004289	0.00479425	0.00403861	0.00444864	0.00490093	0.00362225	0.00388907	0.00412257	0.0040609	0.00342219	0.00388638	0.00426879	0.0043313	0.00417176
1.21007	0.00446155	0.00453141	0	0.00469437	0	0.0041	0.00507575	0.00460169	0.00546966	0.00397837	0.0047888	0.00391799	0.00437579	0.00489128	0.00412034	0.00453867	0.00500012	0.00369555	0.00396778	0.00420599	0.00414308	0.00349145	0.00396503	0.00435518	0.00441896	0.00425618
1.21104	0.00455003	0.00462127	0	0.00478747	0	0.00418131	0.00517641	0.00469295	0.00557813	0.00405727	0.00488377	0.00399569	0.00446257	0.00498828	0.00420206	0.00462868	0.00509928	0.00376884	0.00404646	0.00428941	0.00422524	0.00356069	0.00404366	0.00444155	0.00450659	0.00434059
1.212	0.00463852	0.00471115	0	0.00488058	0	0.00426263	0.00527708	0.00478422	0.00568662	0.00413618	0.00497875	0.0040734	0.00454936	0.00508529	0.00428378	0.0047187	0.00519845	0.00384214	0.00412516	0.00437283	0.00430742	0.00362994	0.00412231	0.00452793	0.00459424	0.00442501
1.21297	0.00471816	0.00479204	0	0.00496438	0	0.00433582	0.00536769	0.00486636	0.00578426	0.0042072	0.00506424	0.00414334	0.00462747	0.0051726	0.00435733	0.00479971	0.0052877	0.0039081	0.00419599	0.00444791	0.00438137	0.00369226	0.00419308	0.00460567	0.00467312	0.00450098
1.21394	0.00480666	0.00488192	0	0.00505749	0	0.00441714	0.00546837	0.00495764	0.00589275	0.00428611	0.00515923	0.00422106	0.00471427	0.00526963	0.00443906	0.00488974	0.00538689	0.00398141	0.00427469	0.00453134	0.00446355	0.00376152	0.00427173	0.00469206	0.00476077	0.00458541
1.21491	0.00489515	0.0049718	0	0.0051506	0	0.00449846	0.00556904	0.00504891	0.00600123	0.00436502	0.00525421	0.00429877	0.00480106	0.00536664	0.00452078	0.00497976	0.00548606	0.00405471	0.00435339	0.00461476	0.00454573	0.00383077	0.00435038	0.00477844	0.00484842	0.00466982
1.21588	0.00498364	0.00506167	0	0.00524371	0	0.00457978	0.00566971	0.00514018	0.00610972	0.00444392	0.00534919	0.00437648	0.00488785	0.00546365	0.00460251	0.00506978	0.00558523	0.004128	0.00443208	0.00469818	0.0046279	0.00390002	0.00442902	0.00486482	0.00493606	0.00475424
1.21684	0.00507213	0.00515155	0	0.00533682	0	0.0046611	0.00577038	0.00523145	0.0062182	0.00452283	0.00544417	0.00445419	0.00497464	0.00556066	0.00468423	0.0051598	0.0056844	0.0042013	0.00451078	0.0047816	0.00471007	0.00396926	0.00450766	0.0049512	0.00502371	0.00483865
1.21781	0.00516063	0.00524143	0	0.00542993	0	0.00474243	0.00587106	0.00532273	0.0063267	0.00460174	0.00553916	0.0045319	0.00506144	0.00565769	0.00476596	0.00524983	0.00578358	0.0042746	0.00458948	0.00486503	0.00479225	0.00403852	0.00458631	0.00503759	0.00511136	0.00492308
1.21975	0.00524912	0.0053313	0	0.00552304	0	0.00482374	0.00597174	0.00541399	0.00643518	0.00468065	0.00563414	0.00460961	0.00514822	0.0057547	0.00484768	0.00533985	0.00588275	0.0043479	0.00466818	0.00494845	0.00487443	0.00410777	0.00466495	0.00512397	0.00519901	0.0050075
1.22072	0.0053376	0.00542117	0	0.00561614	0	0.00490505	0.0060724	0.00550525	0.00654366	0.00475955	0.00572911	0.00468731	0.005235	0.0058517	0.00492939	0.00542986	0.00598191	0.00442119	0.00474687	0.00503186	0.00495659	0.00417701	0.00474358	0.00521034	0.00528664	0.0050919
1.22168	0.00542609	0.00551105	0	0.00570925	0	0.00498638	0.00617308	0.00559653	0.00665215	0.00483846	0.0058241	0.00476503	0.0053218	0.00594872	0.00501112	0.00551988	0.00608109	0.00449449	0.00482557	0.00511529	0.00503877	0.00424627	0.00482223	0.00529672	0.00537429	0.00517633
1.22265	0.00551458	0.00560093	0	0.00580236	0	0.0050677	0.00627375	0.0056878	0.00676063	0.00491737	0.00591908	0.00484274	0.00540859	0.00604574	0.00509285	0.0056099	0.00618027	0.00456779	0.00490427	0.00519871	0.00512095	0.00431552	0.00490087	0.0053831	0.00546194	0.00526074
1.22362	0.00560307	0.0056908	0	0.00589547	0	0.00514902	0.00637442	0.00577907	0.00686912	0.00499627	0.00601406	0.00492044	0.00549538	0.00614275	0.00517457	0.00569992	0.00627944	0.00464109	0.00498296	0.00528213	0.00520312	0.00438476	0.00497952	0.00546948	0.00554958	0.00534516
1.22459	0.00569157	0.00578069	0	0.00598859	0	0.00523035	0.0064751	0.00587035	0.00697761	0.00507519	0.00610905	0.00499816	0.00558218	0.00623977	0.0052563	0.00578995	0.00637862	0.00471439	0.00506167	0.00536556	0.0052853	0.00445402	0.00505817	0.00555587	0.00563724	0.00542959
1.22556	0.00578006	0.00587056	0	0.00608169	0	0.00531166	0.00657577	0.00596162	0.0070861	0.00515409	0.00620403	0.00507587	0.00566896	0.00633678	0.00533802	0.00587997	0.00647779	0.00478769	0.00514036	0.00544898	0.00536747	0.00452327	0.00513681	0.00564225	0.00572488	0.005514
1.22653	0.00586855	0.00596044	0	0.0061748	0	0.00539298	0.00667645	0.00605289	0.00719458	0.005233	0.00629901	0.00515358	0.00575575	0.0064338	0.00541974	0.00596999	0.00657696	0.00486098	0.00521906	0.0055324	0.00544965	0.00459252	0.00521545	0.00572863	0.00581253	0.00559842
1.22749	0.00595705	0.00605032	0	0.00626792	0	0.00547431	0.00677713	0.00614416	0.00730308	0.00531192	0.006394	0.0052313	0.00584255	0.00653082	0.00550147	0.00606002	0.00667614	0.00493429	0.00529776	0.00561583	0.00553183	0.00466177	0.0052941	0.00581502	0.00590018	0.00568284
1.22846	0.00604554	0.0061402	0	0.00636102	0	0.00555563	0.0068778	0.00623543	0.00741156	0.00539082	0.00648898	0.005309	0.00592934	0.00662783	0.00558319	0.00615004	0.00677531	0.00500759	0.00537646	0.00569925	0.005614	0.00473102	0.00537274	0.0059014	0.00598783	0.00576726
1.22943	0.00613403	0.00623007	0	0.00645413	0	0.00563695	0.00697847	0.0063267	0.00752005	0.00546973	0.00658396	0.00538671	0.00601613	0.00672484	0.00566492	0.00624005	0.00687448	0.00508088	0.00545516	0.00578268	0.00569617	0.00480027	0.00545138	0.00598778	0.00607547	0.00585168
1.2304	0.00622252	0.00631995	0	0.00654724	0	0.00571826	0.00707914	0.00641797	0.00762853	0.00554863	0.00667894	0.00546442	0.00610292	0.00682186	0.00574664	0.00633007	0.00697366	0.00515418	0.00553385	0.0058661	0.00577835	0.00486952	0.00553002	0.00607416	0.00616311	0.00593609
1.23137	0.00631102	0.00640983	0	0.00664036	0	0.00579959	0.00717982	0.00650925	0.00773702	0.00562755	0.00677393	0.00554214	0.00618971	0.00691888	0.00582837	0.0064201	0.00707284	0.00522748	0.00561256	0.00594953	0.00586053	0.00493877	0.00560867	0.00616055	0.00625077	0.00602052
1.23233	0.00647916	0.0065806	0	0.00681727	0	0.00595411	0.00737111	0.00668267	0.00794316	0.00577748	0.0069544	0.00568979	0.00635462	0.00710322	0.00598365	0.00659115	0.00726127	0.00536676	0.00576209	0.00610803	0.00601667	0.00507036	0.0057581	0.00632468	0.0064173	0.00618092
1.2333	0.00656765	0.00667048	0	0.00691038	0	0.00603543	0.00747178	0.00677394	0.00805164	0.00585639	0.00704938	0.0057675	0.00644141	0.00720023	0.00606537	0.00668117	0.00736045	0.00544005	0.00584079	0.00619146	0.00609884	0.0051396	0.00583674	0.00641106	0.00650495	0.00626533
1.23427	0.00665614	0.00676036	0	0.00700349	0	0.00611675	0.00757246	0.00686522	0.00816014	0.0059353	0.00714437	0.00584522	0.00652821	0.00729725	0.0061471	0.0067712	0.00745963	0.00551336	0.00591949	0.00627489	0.00618102	0.00520886	0.00591539	0.00649745	0.0065926	0.00634976
1.23524	0.00674463	0.00685024	0	0.0070966	0	0.00619807	0.00767313	0.00695649	0.00826862	0.00601421	0.00723935	0.00592293	0.006615	0.00739426	0.00622883	0.00686121	0.0075588	0.00558665	0.00599819	0.00635831	0.00626319	0.00527811	0.00599403	0.00658383	0.00668025	0.00643417
1.2362	0.00683312	0.00694011	0	0.00718971	0	0.00627939	0.00777381	0.00704776	0.0083771	0.00609311	0.00733433	0.00600064	0.00670179	0.00749128	0.00631055	0.00695123	0.00765797	0.00565995	0.00607688	0.00644173	0.00634537	0.00534736	0.00607268	0.00667021	0.00676789	0.00651859
1.23717	0.00692162	0.00703	0	0.00728283	0	0.00636072	0.00787449	0.00713903	0.0084856	0.00617203	0.00742932	0.00607835	0.00678858	0.0075883	0.00639228	0.00704126	0.00775715	0.00573325	0.00615559	0.00652516	0.00642755	0.00541661	0.00615133	0.0067566	0.00685554	0.00660302
1.23814	0.00701011	0.00711987	0	0.00737593	0	0.00644203	0.00797516	0.0072303	0.00859408	0.00625093	0.0075243	0.00615606	0.00687537	0.00768531	0.006474	0.00713128	0.00785632	0.00580655	0.00623428	0.00660858	0.00650972	0.00548586	0.00622997	0.00684298	0.00694319	0.00668743
1.23911	0.0070986	0.00720975	0	0.00746904	0	0.00652335	0.00807583	0.00732157	0.00870257	0.00632984	0.00761928	0.00623377	0.00696216	0.00778232	0.00655572	0.0072213	0.00795549	0.00587985	0.00631298	0.006692	0.00659189	0.00555511	0.00630861	0.00692935	0.00703083	0.00677185
1.24008	0.00718709	0.00729962	0	0.00756215	0	0.00660467	0.0081765	0.00741284	0.00881105	0.00640875	0.00771426	0.00631148	0.00704895	0.00787934	0.00663744	0.00731132	0.00805466	0.00595315	0.00639167	0.00677542	0.00667407	0.00562436	0.00638725	0.00701573	0.00711848	0.00685626
1.24104	0.00727559	0.00738951	0	0.00765526	0	0.006686	0.00827718	0.00750412	0.00891955	0.00648766	0.00780925	0.0063892	0.00713575	0.00797636	0.00671917	0.00740135	0.00815385	0.00602645	0.00647038	0.00685885	0.00675625	0.00569361	0.0064659	0.00710212	0.00720613	0.00694069
1.24201	0.00736408	0.00747938	0	0.00774837	0	0.00676732	0.00837785	0.00759539	0.00902803	0.00656657	0.00790423	0.0064669	0.00722253	0.00807337	0.0068009	0.00749137	0.00825302	0.00609975	0.00654907	0.00694227	0.00683842	0.00576286	0.00654454	0.0071885	0.00729378	0.00702511
1.24298	0.00745257	0.00756926	0	0.00784148	0	0.00684864	0.00847853	0.00768666	0.00913652	0.00664547	0.00799921	0.00654461	0.00730932	0.00817038	0.00688262	0.00758138	0.00835219	0.00617304	0.00662777	0.00702569	0.00692059	0.00583211	0.00662318	0.00727488	0.00738142	0.00710952
1.24395	0.00754107	0.00765914	0	0.0079346	0	0.00692996	0.00857921	0.00777794	0.00924501	0.00672439	0.0080942	0.00662233	0.00739612	0.00826741	0.00696435	0.00767141	0.00845137	0.00624635	0.00670647	0.00710912	0.00700277	0.00590137	0.00670183	0.00736127	0.00746908	0.00719395
1.24492	0.00762956	0.00774902	0	0.0080277	0	0.00701128	0.00867988	0.0078692	0.00935349	0.00680329	0.00818918	0.00670004	0.00748291	0.00836442	0.00704607	0.00776143	0.00855054	0.00631964	0.00678517	0.00719254	0.00708495	0.00597062	0.00678047	0.00744765	0.00755672	0.00727836
1.24589	0.00771804	0.00783889	0	0.00812081	0	0.0070926	0.00878055	0.00796047	0.00946198	0.0068822	0.00828416	0.00677775	0.0075697	0.00846143	0.00712779	0.00785145	0.00864971	0.00639294	0.00686387	0.00727596	0.00716712	0.00603986	0.00685912	0.00753403	0.00764436	0.00736278
1.24685	0.00780654	0.00792877	0	0.00821393	0	0.00717393	0.00888123	0.00805175	0.00957047	0.00696111	0.00837915	0.00685546	0.0076565	0.00855845	0.00720952	0.00794148	0.00874889	0.00646624	0.00694257	0.00735939	0.0072493	0.00610912	0.00693777	0.00762042	0.00773202	0.0074472
1.24782	0.00798353	0.00810853	0	0.00840015	0	0.00733657	0.00908258	0.0082343	0.00978745	0.00711893	0.00856912	0.00701089	0.00783008	0.00875249	0.00737298	0.00812153	0.00894725	0.00661285	0.00709997	0.00752624	0.00741366	0.00624762	0.00709506	0.00779319	0.00790732	0.00761604
1.24879	0.00807202	0.00819841	0	0.00849326	0	0.00741789	0.00918326	0.00832557	0.00989594	0.00719784	0.0086641	0.0070886	0.00791687	0.0088495	0.0074547	0.00821154	0.00904642	0.00668614	0.00717867	0.00760966	0.00749583	0.00631687	0.0071737	0.00787957	0.00799496	0.00770046
1.24976	0.00816052	0.00828829	0	0.00858637	0	0.00749922	0.00928394	0.00841685	0.0100044	0.00727675	0.00875909	0.00716631	0.00800367	0.00894652	0.00753643	0.00830157	0.0091456	0.00675945	0.00725737	0.00769309	0.00757801	0.00638613	0.00725235	0.00796595	0.00808261	0.00778489
1.25073	0.00824901	0.00837817	0	0.00867948	0	0.00758054	0.00938461	0.00850812	0.0101129	0.00735566	0.00885407	0.00724402	0.00809046	0.00904354	0.00761815	0.00839159	0.00924477	0.00683274	0.00733607	0.00777651	0.00766018	0.00645538	0.00733099	0.00805233	0.00817026	0.0078693
1.25169	0.00832865	0.00845906	0	0.00876328	0	0.00765372	0.00947521	0.00859026	0.0102106	0.00742668	0.00893956	0.00731396	0.00816857	0.00913085	0.0076917	0.00847261	0.00933403	0.00689871	0.00740689	0.00785159	0.00773414	0.0065177	0.00740177	0.00813008	0.00824914	0.00794528
1.25266	0.00841714	0.00854893	0	0.00885639	0	0.00773504	0.00957589	0.00868153	0.010319	0.00750558	0.00903454	0.00739167	0.00825536	0.00922786	0.00777342	0.00856263	0.0094332	0.00697201	0.00748559	0.00793501	0.00781631	0.00658695	0.00748041	0.00821646	0.00833679	0.00802969
1.25363	0.00850564	0.00863882	0	0.0089495	0	0.00781637	0.00967657	0.00877281	0.0104275	0.0075845	0.00912953	0.00746939	0.00834215	0.00932488	0.00785515	0.00865266	0.00953238	0.00704531	0.00756429	0.00801844	0.00789849	0.00665621	0.00755906	0.00830285	0.00842444	0.00811412
1.2546	0.00859413	0.00872869	0	0.00904261	0	0.00789769	0.00977724	0.00886408	0.010536	0.0076634	0.00922451	0.0075471	0.00842894	0.0094219	0.00793688	0.00874268	0.00963155	0.00711861	0.00764299	0.00810186	0.00798067	0.00672546	0.0076377	0.00838923	0.00851208	0.00819854
1.25557	0.00868262	0.00881857	0	0.00913572	0	0.00797901	0.00987791	0.00895534	0.0106445	0.00774231	0.00931949	0.0076248	0.00851573	0.00951891	0.0080186	0.0088327	0.00973072	0.00719191	0.00772169	0.00818528	0.00806284	0.0067947	0.00771634	0.0084756	0.00859973	0.00828295
1.2575	0.00877112	0.00890845	0	0.00922884	0	0.00806033	0.00997859	0.00904662	0.010753	0.00782123	0.00941448	0.00770252	0.00860253	0.00961593	0.00810033	0.00892272	0.0098299	0.00726521	0.00780039	0.00826871	0.00814502	0.00686396	0.00779499	0.00856199	0.00868738	0.00836738
1.25847	0.0088596	0.00899832	0	0.00932193	0	0.00814164	0.0100793	0.00913788	0.0108615	0.00790012	0.00950945	0.00778022	0.00868931	0.00971293	0.00818204	0.00901273	0.00992906	0.0073385	0.00787908	0.00835212	0.00822719	0.0069332	0.00787363	0.00864836	0.00877502	0.00845178
1.25944	0.00894809	0.00908819	0	0.00941504	0	0.00822296	0.0101799	0.00922915	0.01097	0.00797903	0.00960443	0.00785793	0.0087761	0.00980995	0.00826376	0.00910275	0.0100282	0.0074118	0.00795777	0.00843555	0.00830936	0.00700245	0.00795227	0.00873474	0.00886266	0.0085362
1.26041	0.00903658	0.00917808	0	0.00950816	0	0.00830429	0.0102806	0.00932043	0.0110784	0.00805794	0.00969942	0.00793565	0.00886289	0.00990697	0.00834549	0.00919278	0.0101274	0.0074851	0.00803648	0.00851897	0.00839154	0.00707171	0.00803092	0.00882113	0.00895032	0.00862062
1.26138	0.00912511	0.00926799	0	0.0096013	0	0.00838564	0.0103813	0.00941174	0.011187	0.00813688	0.00979444	0.00801339	0.00894972	0.010004	0.00842725	0.00928284	0.0102266	0.00755843	0.00811521	0.00860243	0.00847375	0.00714098	0.00810959	0.00890755	0.009038	0.00870508
1.26234	0.00921358	0.00935784	0	0.00969439	0	0.00846694	0.010482	0.00950299	0.0112954	0.00821577	0.0098894	0.00809108	0.00903649	0.010101	0.00850895	0.00937284	0.0103258	0.00763171	0.00819389	0.00868583	0.0085559	0.00721022	0.00818822	0.00899391	0.00912562	0.00878947
1.26331	0.00930205	0.0094477	0	0.00978748	0	0.00854824	0.0105826	0.00959424	0.0114039	0.00829466	0.00998436	0.00816877	0.00912326	0.010198	0.00859066	0.00946284	0.0104249	0.00770499	0.00827257	0.00876924	0.00863806	0.00727945	0.00826684	0.00908027	0.00921325	0.00887387
1.26428	0.00926663	0.00941172	0	0.00975021	0	0.00851569	0.0105423	0.0095577	0.0113605	0.00826307	0.00994634	0.00813766	0.00908852	0.0101592	0.00855794	0.0094268	0.0103852	0.00767565	0.00824106	0.00873584	0.00860516	0.00725173	0.00823536	0.00904569	0.00917816	0.00884008
1.26525	0.00939052	0.00953756	0	0.00988057	0	0.00862955	0.0106833	0.00968549	0.0115124	0.00837355	0.0100793	0.00824647	0.00921003	0.010295	0.00867237	0.00955284	0.0105241	0.00777827	0.00835125	0.00885264	0.00872021	0.00734869	0.00834547	0.00916663	0.00930088	0.00895827
1.26621	0.00947899	0.00962741	0	0.00997366	0	0.00871085	0.0107839	0.00977674	0.0116208	0.00845244	0.0101743	0.00832416	0.0092968	0.010392	0.00875407	0.00964284	0.0106232	0.00785155	0.00842993	0.00893604	0.00880237	0.00741792	0.00842409	0.009253	0.0093885	0.00904267
1.26815	0.00956756	0.00971736	0	0.0100668	0	0.00879223	0.0108847	0.00986808	0.0117294	0.00853141	0.0102693	0.00840193	0.00938366	0.0104891	0.00883586	0.00973293	0.0107225	0.00792491	0.00850869	0.00901953	0.00888461	0.00748723	0.0085028	0.00933945	0.00947622	0.00912716
1.27009	0.00964717	0.00979822	0	0.0101506	0	0.0088654	0.0109753	0.0099502	0.011827	0.00860241	0.0103548	0.00847185	0.00946175	0.0105764	0.00890939	0.00981392	0.0108117	0.00799086	0.00857949	0.00909459	0.00895854	0.00754953	0.00857355	0.00941716	0.00955508	0.00920311
1.27106	0.00973564	0.00988808	0	0.0102437	0	0.0089467	0.0110759	0.0100414	0.0119355	0.0086813	0.0104498	0.00854954	0.00954852	0.0106734	0.00899109	0.00990392	0.0109109	0.00806414	0.00865817	0.00917799	0.0090407	0.00761876	0.00865218	0.00950352	0.0096427	0.00928751
1.27299	0.00982411	0.00997794	0	0.0103368	0	0.009028	0.0111766	0.0101327	0.0120439	0.00876019	0.0105447	0.00862723	0.00963529	0.0107704	0.0090728	0.00999392	0.01101	0.00813742	0.00873685	0.0092614	0.00912286	0.007688	0.0087308	0.00958989	0.00973033	0.0093719
1.27493	0.00991259	0.0100678	0	0.0104299	0	0.0091093	0.0112772	0.0102239	0.0121524	0.00883908	0.0106397	0.00870492	0.00972206	0.0108673	0.0091545	0.0100839	0.0111092	0.0082107	0.00881553	0.0093448	0.00920501	0.00775723	0.00880943	0.00967625	0.00981796	0.0094563
1.27686	0.0100011	0.0101576	0	0.010523	0	0.0091906	0.0113779	0.0103152	0.0122609	0.00891797	0.0107346	0.00878262	0.00980883	0.0109643	0.00923621	0.0101739	0.0112083	0.00828398	0.00889421	0.0094282	0.00928717	0.00782647	0.00888806	0.00976261	0.00990558	0.0095407
1.27977	0.0100808	0.0102386	0	0.0106068	0	0.00926385	0.0114685	0.0103974	0.0123586	0.00898904	0.0108202	0.00885261	0.009887	0.0110517	0.00930982	0.010255	0.0112976	0.00835001	0.00896509	0.00950334	0.00936118	0.00788884	0.00895889	0.00984042	0.00998453	0.00961674
1.28461	0.0101692	0.0103285	0	0.0106999	0	0.00934515	0.0115692	0.0104887	0.012467	0.00906793	0.0109151	0.00893031	0.00997377	0.0111487	0.00939152	0.010345	0.0113968	0.00842329	0.00904377	0.00958675	0.00944334	0.00795808	0.00903752	0.00992678	0.0100722	0.00970114
1.28945	0.0102488	0.0104093	0	0.0107837	0	0.00941832	0.0116598	0.0105708	0.0125646	0.00913892	0.0110006	0.00900022	0.0100519	0.011236	0.00946505	0.010426	0.011486	0.00848923	0.00911458	0.0096618	0.00951727	0.00802038	0.00910827	0.0100045	0.010151	0.00977709
1.29622	0.0103196	0.0104812	0	0.0108581	0	0.00948334	0.0117403	0.0106438	0.0126514	0.00920202	0.0110766	0.00906236	0.0101213	0.0113136	0.0095304	0.010498	0.0115653	0.00854784	0.00917751	0.00972851	0.00958298	0.00807575	0.00917116	0.0100736	0.0102211	0.00984459
1.3001	0.0102664	0.0104271	0	0.0108021	0	0.00943443	0.0116797	0.0105889	0.0125861	0.00915456	0.0110194	0.00901562	0.0100691	0.0112552	0.00948124	0.0104438	0.0115057	0.00850376	0.00913017	0.00967833	0.00953355	0.0080341	0.00912385	0.0100216	0.0101684	0.00979381
1.303	0.0101868	0.0103463	0	0.0107184	0	0.00936126	0.0115891	0.0105067	0.0124885	0.00908356	0.010934	0.0089457	0.00999097	0.0111679	0.00940771	0.0103628	0.0114164	0.00843781	0.00905937	0.00960327	0.00945962	0.0079718	0.0090531	0.00994389	0.0100895	0.00971786
1.30591	0.0100982	0.0102563	0	0.0106252	0	0.00927988	0.0114884	0.0104154	0.0123799	0.00900459	0.0108389	0.00886793	0.00990411	0.0110708	0.00932592	0.0102728	0.0113172	0.00836445	0.00898061	0.00951979	0.00937738	0.00790249	0.00897439	0.00985744	0.0100018	0.00963338
1.30784	0.0100096	0.0101664	0	0.010532	0	0.00919849	0.0113876	0.0103241	0.0122714	0.00892562	0.0107439	0.00879016	0.00981725	0.0109738	0.00924414	0.0101827	0.0112179	0.0082911	0.00890185	0.0094363	0.00929514	0.00783319	0.00889569	0.00977099	0.00991409	0.00954889
1.30978	0.00993003	0.0100855	0	0.0104482	0	0.00912533	0.011297	0.0102419	0.0121738	0.00885463	0.0106584	0.00872024	0.00973916	0.0108865	0.00917061	0.0101017	0.0111287	0.00822515	0.00883104	0.00936124	0.00922121	0.00777088	0.00882493	0.00969327	0.00983523	0.00947294
1.31171	0.00984147	0.00999556	0	0.010355	0	0.00904394	0.0111963	0.0101506	0.0120652	0.00877566	0.0105633	0.00864247	0.0096523	0.0107894	0.00908882	0.0100116	0.0110295	0.00815179	0.00875228	0.00927775	0.00913897	0.00770158	0.00874622	0.00960682	0.00974751	0.00938846
1.31365	0.00975299	0.0099057	0	0.010262	0	0.00896264	0.0110956	0.0100593	0.0119567	0.00869677	0.0104684	0.00856478	0.00956553	0.0106924	0.00900712	0.00992157	0.0109303	0.00807851	0.0086736	0.00919435	0.00905681	0.00763234	0.0086676	0.00952046	0.00965989	0.00930406
1.31462	0.00966443	0.00981575	0	0.0101688	0	0.00888126	0.0109949	0.009968	0.0118482	0.0086178	0.0103733	0.008487	0.00947867	0.0105953	0.00892533	0.00983148	0.0108311	0.00800515	0.00859484	0.00911086	0.00897457	0.00756304	0.00858889	0.00943401	0.00957217	0.00921957
1.31559	0.00957596	0.0097259	0	0.0100757	0	0.00879996	0.0108942	0.00987675	0.0117397	0.00853891	0.0102784	0.00840931	0.0093919	0.0104983	0.00884362	0.00974148	0.0107319	0.00793187	0.00851616	0.00902746	0.00889242	0.0074938	0.00851027	0.00934765	0.00948454	0.00913517
1.31752	0.0094874	0.00963595	0	0.0099825	0	0.00871857	0.0107935	0.00978541	0.0116311	0.00845994	0.0101833	0.00833154	0.00930504	0.0104012	0.00876183	0.00965139	0.0106327	0.00785852	0.0084374	0.00894397	0.00881018	0.0074245	0.00843156	0.0092612	0.00939683	0.00905069
1.31849	0.00939893	0.00954609	0	0.00988941	0	0.00863727	0.0106928	0.00969415	0.0115227	0.00838105	0.0100883	0.00825385	0.00921827	0.0103042	0.00868013	0.00956139	0.0105335	0.00778523	0.00835872	0.00886056	0.00872802	0.00735526	0.00835294	0.00917484	0.0093092	0.00896629
1.32043	0.00931922	0.00946514	0	0.00980554	0	0.00856402	0.0106022	0.00961195	0.011425	0.00830997	0.0100028	0.00818385	0.0091401	0.0102168	0.00860652	0.0094803	0.0104442	0.00771921	0.00828784	0.00878542	0.008654	0.00729289	0.0082821	0.00909703	0.00923026	0.00889025
1.32139	0.00923075	0.00937528	0	0.00971246	0	0.00848272	0.0105015	0.0095207	0.0113165	0.00823108	0.00990783	0.00810616	0.00905333	0.0101198	0.00852481	0.0093903	0.010345	0.00764593	0.00820916	0.00870202	0.00857185	0.00722365	0.00820348	0.00901067	0.00914263	0.00880585
1.32333	0.00914219	0.00928533	0	0.00961927	0	0.00840134	0.0104007	0.00942935	0.0112079	0.00815211	0.00981277	0.00802839	0.00896647	0.0100227	0.00844302	0.00930021	0.0102458	0.00757258	0.0081304	0.00861853	0.00848961	0.00715435	0.00812477	0.00892422	0.00905491	0.00872137
1.3243	0.00905372	0.00919548	0	0.00952619	0	0.00832003	0.0103001	0.0093381	0.0110995	0.00807322	0.00971781	0.00795069	0.0088797	0.00992575	0.00836132	0.00921021	0.0101466	0.00749929	0.00805172	0.00853513	0.00840745	0.00708511	0.00804614	0.00883786	0.00896729	0.00863697
1.32527	0.0089652	0.00910558	0	0.00943305	0	0.00823869	0.0101994	0.0092468	0.0109909	0.00799429	0.0096228	0.00787296	0.00879288	0.00982871	0.00827957	0.00912016	0.0100474	0.00742597	0.007973	0.00845168	0.00832525	0.00701584	0.00796748	0.00875145	0.00887962	0.00855253
1.3272	0.00887669	0.00901568	0	0.00933992	0	0.00815736	0.0100987	0.00915552	0.0108824	0.00791537	0.0095278	0.00779524	0.00870608	0.00973168	0.00819783	0.00903013	0.00994823	0.00735266	0.00789428	0.00836824	0.00824306	0.00694658	0.00788882	0.00866505	0.00879195	0.00846809
1.32817	0.00878818	0.00892578	0	0.00924679	0	0.00807601	0.009998	0.00906422	0.0107739	0.00783644	0.00943279	0.0077175	0.00861926	0.00963464	0.00811608	0.00894008	0.00984902	0.00727934	0.00781556	0.0082848	0.00816087	0.00687731	0.00781016	0.00857865	0.00870428	0.00838365
1.33011	0.00869967	0.00883589	0	0.00915366	0	0.00799468	0.00989731	0.00897293	0.0106654	0.00775752	0.00933779	0.00763978	0.00853246	0.0095376	0.00803435	0.00885004	0.00974983	0.00720603	0.00773685	0.00820136	0.00807868	0.00680805	0.0077315	0.00849225	0.00861662	0.00829922
1.33108	0.00861115	0.00874598	0	0.00906053	0	0.00791333	0.00979661	0.00888164	0.0105569	0.00767859	0.00924278	0.00756205	0.00844564	0.00944056	0.0079526	0.00876	0.00965063	0.00713271	0.00765813	0.00811791	0.00799648	0.00673878	0.00765283	0.00840584	0.00852895	0.00821478
1.33301	0.00852265	0.00865609	0	0.0089674	0	0.007832	0.00969592	0.00879035	0.0104484	0.00759966	0.00914778	0.00748432	0.00835883	0.00934353	0.00787086	0.00866996	0.00955144	0.0070594	0.00757942	0.00803447	0.00791429	0.00666952	0.00757417	0.00831945	0.00844128	0.00813034
1.33398	0.00844298	0.00857517	0	0.00888357	0	0.00775878	0.00960528	0.00870818	0.0103507	0.00752862	0.00906227	0.00741436	0.0082807	0.00925619	0.00779728	0.00858891	0.00946215	0.00699341	0.00750857	0.00795937	0.00784031	0.00660717	0.00750337	0.00824168	0.00836238	0.00805434
1.33591	0.00835447	0.00848528	0	0.00879045	0	0.00767745	0.00950459	0.00861689	0.0102422	0.0074497	0.00896727	0.00733663	0.00819389	0.00915915	0.00771555	0.00849888	0.00936296	0.0069201	0.00742986	0.00787593	0.00775812	0.00653791	0.00742471	0.00815528	0.00827471	0.00796991
1.33688	0.00826594	0.00839537	0	0.0086973	0	0.0075961	0.00940388	0.00852558	0.0101337	0.00737076	0.00887225	0.00725889	0.00810707	0.0090621	0.00763379	0.00840882	0.00926375	0.00684677	0.00735113	0.00779248	0.00767591	0.00646863	0.00734604	0.00806887	0.00818703	0.00788546
1.33785	0.00817744	0.00830548	0	0.00860417	0	0.00751476	0.00930318	0.0084343	0.0100252	0.00729184	0.00877725	0.00718117	0.00802026	0.00896507	0.00755205	0.00831878	0.00916456	0.00677346	0.00727241	0.00770904	0.00759372	0.00639937	0.00726738	0.00798247	0.00809937	0.00780102
1.33979	0.00808893	0.00821558	0	0.00851105	0	0.00743343	0.00920249	0.00834301	0.00991667	0.00721292	0.00868225	0.00710345	0.00793345	0.00886804	0.00747031	0.00822874	0.00906537	0.00670015	0.0071937	0.0076256	0.00751153	0.0063301	0.00718872	0.00789607	0.00801171	0.00771659
1.34172	0.00800041	0.00812568	0	0.00841791	0	0.00735208	0.00910179	0.00825171	0.00980815	0.00713399	0.00858724	0.00702571	0.00784664	0.00877099	0.00738857	0.0081387	0.00896617	0.00662683	0.00711498	0.00754215	0.00742933	0.00626083	0.00711006	0.00780966	0.00792404	0.00763215
1.34366	0.0079119	0.00803578	0	0.00832478	0	0.00727074	0.00900109	0.00816041	0.00969963	0.00705506	0.00849223	0.00694798	0.00775982	0.00867395	0.00730682	0.00804865	0.00886696	0.00655351	0.00703626	0.00745871	0.00734713	0.00619156	0.00703139	0.00772326	0.00783636	0.00754771
1.34559	0.00782338	0.00794587	0	0.00823164	0	0.0071894	0.00890038	0.00806912	0.00959111	0.00697613	0.00839722	0.00687025	0.00767301	0.00857691	0.00722507	0.00795861	0.00876776	0.00648019	0.00695754	0.00737526	0.00726494	0.00612229	0.00695273	0.00763685	0.00774869	0.00746326
1.34753	0.00774371	0.00786496	0	0.00814781	0	0.00711618	0.00880975	0.00798694	0.00949344	0.00690508	0.00831171	0.00680028	0.00759487	0.00848957	0.00715149	0.00787756	0.00867848	0.0064142	0.00688669	0.00730016	0.00719095	0.00605995	0.00688192	0.00755908	0.00766978	0.00738726
1.34947	0.00765519	0.00777506	0	0.00805468	0	0.00703484	0.00870905	0.00789565	0.00938493	0.00682615	0.0082167	0.00672255	0.00750805	0.00839253	0.00706975	0.00778751	0.00857927	0.00634088	0.00680797	0.00721671	0.00710875	0.00599068	0.00680326	0.00747268	0.00758211	0.00730282
1.35237	0.00756667	0.00768514	0	0.00796153	0	0.00695349	0.00860833	0.00780434	0.0092764	0.00674722	0.00812168	0.00664481	0.00742123	0.00829547	0.00698799	0.00769746	0.00848006	0.00626755	0.00672924	0.00713325	0.00702655	0.0059214	0.00672459	0.00738626	0.00749443	0.00721837
1.35528	0.007487	0.00760423	0	0.00787771	0	0.00688028	0.0085177	0.00772217	0.00917873	0.00667617	0.00803617	0.00657485	0.00734309	0.00820813	0.00691442	0.00761641	0.00839078	0.00620156	0.00665839	0.00705815	0.00695257	0.00585906	0.00665378	0.00730849	0.00741552	0.00714237
1.36012	0.00739847	0.00751431	0	0.00778456	0	0.00679892	0.00841698	0.00763086	0.0090702	0.00659724	0.00794115	0.00649711	0.00725627	0.00811108	0.00683266	0.00752635	0.00829156	0.00612824	0.00657966	0.00697469	0.00687036	0.00578978	0.00657511	0.00722208	0.00732784	0.00705792
1.36399	0.00731878	0.00743337	0	0.00770071	0	0.00672569	0.00832632	0.00754866	0.00897249	0.00652617	0.00785561	0.00642712	0.0071781	0.00802371	0.00675906	0.00744528	0.00820225	0.00606222	0.00650879	0.00689956	0.00679635	0.00572741	0.00650428	0.00714428	0.00724891	0.00698189
1.36883	0.00723909	0.00735244	0	0.00761686	0	0.00665246	0.00823566	0.00746647	0.0088748	0.00645511	0.00777008	0.00635714	0.00709995	0.00793634	0.00668547	0.00736422	0.00811294	0.00599622	0.00643792	0.00682444	0.00672235	0.00566505	0.00643346	0.00706649	0.00716998	0.00690587
1.37464	0.00716825	0.00728049	0	0.00754232	0	0.00658736	0.00815507	0.00739341	0.00878795	0.00639194	0.00769404	0.00629493	0.00703047	0.00785868	0.00662004	0.00729215	0.00803355	0.00593754	0.00637492	0.00675766	0.00665657	0.00560961	0.00637051	0.00699734	0.00709982	0.00683829
1.37851	0.00708854	0.00719953	0	0.00745846	0	0.00651411	0.00806439	0.0073112	0.00869024	0.00632087	0.00760849	0.00622494	0.0069523	0.0077713	0.00654643	0.00721107	0.00794422	0.00587152	0.00630403	0.00668252	0.00658255	0.00554724	0.00629967	0.00691954	0.00702087	0.00676225
1.38335	0.00700886	0.0071186	0	0.00737461	0	0.00644088	0.00797373	0.00722901	0.00859254	0.00624981	0.00752296	0.00615496	0.00687414	0.00768393	0.00647284	0.00713	0.00785491	0.00580551	0.00623316	0.00660739	0.00650855	0.00548488	0.00622885	0.00684175	0.00694195	0.00668623
1.38722	0.00692917	0.00703766	0	0.00729077	0	0.00636765	0.00788307	0.00714682	0.00849485	0.00617876	0.00743742	0.00608498	0.00679598	0.00759657	0.00639925	0.00704894	0.00776561	0.00573951	0.0061623	0.00653227	0.00643455	0.00542252	0.00615803	0.00676396	0.00686302	0.00661021
1.39206	0.00684948	0.00695673	0	0.00720692	0	0.00629442	0.00779241	0.00706463	0.00839716	0.0061077	0.00735189	0.006015	0.00671783	0.00750921	0.00632565	0.00696787	0.0076763	0.0056735	0.00609143	0.00645715	0.00636055	0.00536016	0.00608721	0.00668617	0.00678409	0.00653419
1.3969	0.00677864	0.00688478	0	0.00713238	0	0.00622932	0.00771182	0.00699156	0.00831031	0.00604453	0.00727585	0.00595279	0.00664835	0.00743154	0.00626023	0.00689581	0.00759691	0.00561482	0.00602843	0.00639036	0.00629477	0.00530472	0.00602426	0.00661702	0.00671393	0.00646662
1.40562	0.00669894	0.00680383	0	0.00704853	0	0.00615608	0.00762115	0.00690936	0.00821261	0.00597346	0.00719031	0.0058828	0.00657018	0.00734417	0.00618663	0.00681473	0.00750759	0.00554881	0.00595755	0.00631523	0.00622076	0.00524235	0.00595343	0.00653923	0.00663499	0.00639059
1.41336	0.00666346	0.0067678	0	0.0070112	0	0.00612348	0.00758079	0.00687277	0.00816911	0.00594183	0.00715223	0.00585165	0.00653539	0.00730528	0.00615386	0.00677864	0.00746783	0.00551942	0.005926	0.00628179	0.00618782	0.00521459	0.0059219	0.00650459	0.00659985	0.00635674
1.42014	0.0066988	0.00680369	0	0.00704837	0	0.00615595	0.00762099	0.00690921	0.00821243	0.00597334	0.00719016	0.00588268	0.00657004	0.00734401	0.0061865	0.00681459	0.00750743	0.00554869	0.00595742	0.0063151	0.00622063	0.00524224	0.0059533	0.00653908	0.00663485	0.00639045
1.42691	0.00675184	0.00685755	0	0.00710418	0	0.00620469	0.00768133	0.00696392	0.00827745	0.00602063	0.00724708	0.00592925	0.00662206	0.00740216	0.00623548	0.00686854	0.00756687	0.00559262	0.00600459	0.0063651	0.00626988	0.00528374	0.00600044	0.00659086	0.00668738	0.00644105
1.43369	0.00682258	0.0069294	0	0.00717861	0	0.0062697	0.00776181	0.00703688	0.00836418	0.00608371	0.00732301	0.00599138	0.00669144	0.00747971	0.00630081	0.00694051	0.00764615	0.00565122	0.0060675	0.00643178	0.00633557	0.0053391	0.0060633	0.00665991	0.00675745	0.00650853
1.4424	0.00684022	0.00694732	0	0.00719717	0	0.00628591	0.00778188	0.00705507	0.0083858	0.00609944	0.00734195	0.00600687	0.00670874	0.00749905	0.0063171	0.00695845	0.00766592	0.00566583	0.00608319	0.00644841	0.00635195	0.00535291	0.00607898	0.00667713	0.00677492	0.00652536
1.44821	0.00680474	0.00691128	0	0.00715984	0	0.0062533	0.00774151	0.00701848	0.00834231	0.0060678	0.00730387	0.00597571	0.00667395	0.00746016	0.00628433	0.00692236	0.00762616	0.00563644	0.00605164	0.00641497	0.00631901	0.00532514	0.00604745	0.0066425	0.00673978	0.00649151
1.45305	0.00674274	0.00684831	0	0.00709461	0	0.00619633	0.00767098	0.00695453	0.00826629	0.00601251	0.00723732	0.00592126	0.00661314	0.00739218	0.00622707	0.00685928	0.00755667	0.00558508	0.0059965	0.00635652	0.00626143	0.00527662	0.00599235	0.00658197	0.00667837	0.00643236
1.45789	0.00666305	0.00676738	0	0.00701076	0	0.0061231	0.00758032	0.00687234	0.0081686	0.00594146	0.00715178	0.00585128	0.00653498	0.00730482	0.00615348	0.00677822	0.00746736	0.00551908	0.00592563	0.00628139	0.00618743	0.00521426	0.00592153	0.00650419	0.00659944	0.00635634
1.46273	0.0065922	0.00669542	0	0.00693621	0	0.00605799	0.00749972	0.00679927	0.00808174	0.00587828	0.00707574	0.00578906	0.00646549	0.00722715	0.00608805	0.00670615	0.00738796	0.00546039	0.00586262	0.0062146	0.00612164	0.00515882	0.00585856	0.00643503	0.00652927	0.00628876
1.4666	0.00651251	0.00661448	0	0.00685237	0	0.00598476	0.00740906	0.00671707	0.00798405	0.00580722	0.00699021	0.00571909	0.00638734	0.00713978	0.00601446	0.00662508	0.00729866	0.00539438	0.00579175	0.00613948	0.00604764	0.00509646	0.00578774	0.00635724	0.00645034	0.00621274
1.47047	0.00643282	0.00653355	0	0.00676852	0	0.00591153	0.0073184	0.00663488	0.00788636	0.00573617	0.00690467	0.00564911	0.00630918	0.00705242	0.00594086	0.00654402	0.00720935	0.00532838	0.00572088	0.00606436	0.00597364	0.0050341	0.00571693	0.00627945	0.00637141	0.00613672
1.47531	0.00635314	0.00645261	0	0.00668467	0	0.0058383	0.00722774	0.00655269	0.00778866	0.00566511	0.00681914	0.00557913	0.00623102	0.00696506	0.00586727	0.00646295	0.00712004	0.00526237	0.00565002	0.00598923	0.00589964	0.00497174	0.00564611	0.00620166	0.00629249	0.0060607
1.47919	0.00627345	0.00637168	0	0.00660083	0	0.00576507	0.00713708	0.0064705	0.00769097	0.00559405	0.00673361	0.00550915	0.00615287	0.0068777	0.00579368	0.00638189	0.00703074	0.00519637	0.00557915	0.00591411	0.00582564	0.00490938	0.00557529	0.00612388	0.00621356	0.00598468
1.48403	0.00619376	0.00629074	0	0.00651698	0	0.00569184	0.00704643	0.00638831	0.00759328	0.00552299	0.00664808	0.00543917	0.00607471	0.00679033	0.00572008	0.00630082	0.00694143	0.00513036	0.00550828	0.00583899	0.00575164	0.00484702	0.00550447	0.00604609	0.00613463	0.00590866
1.4908	0.00611407	0.0062098	0	0.00643313	0	0.0056186	0.00695576	0.00630611	0.00749557	0.00545193	0.00656253	0.00536918	0.00599655	0.00670296	0.00564648	0.00621975	0.00685211	0.00506435	0.0054374	0.00576386	0.00567764	0.00478465	0.00543364	0.00596829	0.0060557	0.00583263
1.49855	0.00604321	0.00613783	0	0.00635857	0	0.00555348	0.00687515	0.00623303	0.0074087	0.00538874	0.00648648	0.00530696	0.00592705	0.00662528	0.00558104	0.00614766	0.0067727	0.00500565	0.00537439	0.00569706	0.00561183	0.0047292	0.00537067	0.00589912	0.00598552	0.00576503
1.50629	0.00600774	0.0061018	0	0.00632125	0	0.00552089	0.00683479	0.00619644	0.00736522	0.00535711	0.00644841	0.00527581	0.00589226	0.00658639	0.00554828	0.00611158	0.00673295	0.00497627	0.00534284	0.00566362	0.0055789	0.00470144	0.00533915	0.0058645	0.00595038	0.0057312
1.5121	0.00601652	0.00611073	0	0.00633049	0	0.00552896	0.00684479	0.0062055	0.00737599	0.00536495	0.00645783	0.00528352	0.00590088	0.00659602	0.0055564	0.00612052	0.00674279	0.00498355	0.00535065	0.0056719	0.00558705	0.00470831	0.00534695	0.00587307	0.00595908	0.00573958
1.51985	0.00606957	0.0061646	0	0.00638631	0	0.00557771	0.00690514	0.00626022	0.00744102	0.00541225	0.00651477	0.00533011	0.00595291	0.00665418	0.00560539	0.00617448	0.00680224	0.00502749	0.00539783	0.00572191	0.00563631	0.00474983	0.0053941	0.00592486	0.00601162	0.00579018
1.52565	0.00613145	0.00622746	0	0.00645142	0	0.00563458	0.00697554	0.00632405	0.00751689	0.00546743	0.0065812	0.00538445	0.0060136	0.00672202	0.00566254	0.00623743	0.0068716	0.00507875	0.00545287	0.00578025	0.00569378	0.00479825	0.00544909	0.00598527	0.00607292	0.00584922
1.53243	0.00619335	0.00629032	0	0.00651655	0	0.00569146	0.00704595	0.00638788	0.00759277	0.00552262	0.00664763	0.0054388	0.00607431	0.00678988	0.0057197	0.0063004	0.00694096	0.00513002	0.00550791	0.0058386	0.00575126	0.00484669	0.0055041	0.00604568	0.00613422	0.00590826
1.53824	0.00626409	0.00636217	0	0.00659098	0	0.00575647	0.00712643	0.00646085	0.00767949	0.0055857	0.00672356	0.00550093	0.00614369	0.00686743	0.00578503	0.00637236	0.00702024	0.00518861	0.00557082	0.00590528	0.00581695	0.00490205	0.00556697	0.00611474	0.00620429	0.00597575
1.54502	0.00633484	0.00643403	0	0.00666542	0	0.00582148	0.00720692	0.00653382	0.00776623	0.00564879	0.0067995	0.00556306	0.00621308	0.006945	0.00585037	0.00644433	0.00709953	0.00524721	0.00563374	0.00597198	0.00588265	0.00495742	0.00562984	0.0061838	0.00627436	0.00604324
1.55179	0.00639673	0.00649689	0	0.00673054	0	0.00587836	0.00727734	0.00659766	0.00784211	0.00570398	0.00686593	0.00561741	0.00627378	0.00701285	0.00590753	0.0065073	0.0071689	0.00529848	0.00568879	0.00603033	0.00594012	0.00500585	0.00568485	0.00624422	0.00633566	0.00610229
1.55857	0.00645862	0.00655975	0	0.00679567	0	0.00593524	0.00734775	0.00666149	0.00791799	0.00575917	0.00693237	0.00567176	0.00633449	0.00708071	0.00596469	0.00657026	0.00723826	0.00534975	0.00574383	0.00608868	0.0059976	0.00505429	0.00573985	0.00630464	0.00639697	0.00616133
1.56631	0.00649396	0.00659564	0	0.00683285	0	0.00596771	0.00738795	0.00669794	0.0079613	0.00579068	0.00697029	0.00570279	0.00636914	0.00711944	0.00599732	0.00660621	0.00727786	0.00537902	0.00577525	0.00612199	0.00603041	0.00508194	0.00577126	0.00633913	0.00643196	0.00619504
1.57599	0.00652929	0.00663153	0	0.00687002	0	0.00600018	0.00742815	0.00673438	0.00800462	0.00582219	0.00700822	0.00573382	0.0064038	0.00715818	0.00602995	0.00664215	0.00731746	0.00540828	0.00580668	0.0061553	0.00606322	0.00510959	0.00580266	0.00637362	0.00646696	0.00622875
1.58471	0.0065292	0.00663143	0	0.00686993	0	0.0060001	0.00742805	0.00673429	0.00800451	0.00582211	0.00700812	0.00573374	0.00640371	0.00715808	0.00602987	0.00664206	0.00731736	0.00540821	0.0058066	0.00615521	0.00606314	0.00510952	0.00580258	0.00637353	0.00646687	0.00622866
1.59342	0.00651143	0.00661338	0	0.00685123	0	0.00598376	0.00740782	0.00671596	0.00798272	0.00580626	0.00698904	0.00571813	0.00638627	0.00713859	0.00601345	0.00662398	0.00729744	0.00539349	0.00579079	0.00613846	0.00604663	0.00509561	0.00578678	0.00635618	0.00644927	0.0062117
1.60213	0.0064848	0.00658634	0	0.00682321	0	0.0059593	0.00737754	0.0066885	0.00795008	0.00578252	0.00696047	0.00569475	0.00636016	0.00710941	0.00598887	0.00659689	0.0072676	0.00537143	0.00576711	0.00611336	0.00602191	0.00507477	0.00576312	0.00633019	0.0064229	0.00618631
1.60891	0.00643162	0.00653233	0	0.00676726	0	0.00591042	0.00731703	0.00663364	0.00788488	0.00573509	0.00690338	0.00564805	0.006308	0.0070511	0.00593975	0.00654279	0.007208	0.00532738	0.00571982	0.00606322	0.00597252	0.00503316	0.00571586	0.00627828	0.00637022	0.00613557
1.61665	0.00638731	0.00648732	0	0.00672064	0	0.00586971	0.00726662	0.00658794	0.00783056	0.00569558	0.00685582	0.00560914	0.00626455	0.00700253	0.00589883	0.00649772	0.00715835	0.00529068	0.00568041	0.00602145	0.00593138	0.00499848	0.00567648	0.00623503	0.00632634	0.0060933
1.62343	0.00631645	0.00641535	0	0.00664607	0	0.00580458	0.007186	0.00651485	0.00774368	0.00563239	0.00677976	0.00554691	0.00619504	0.00692483	0.00583338	0.00642563	0.00707892	0.00523198	0.00561739	0.00595465	0.00586557	0.00494302	0.0056135	0.00616585	0.00625615	0.0060257
1.62923	0.00625444	0.00635237	0	0.00658082	0	0.0057476	0.00711545	0.00645089	0.00766766	0.0055771	0.0067132	0.00549245	0.00613422	0.00685685	0.00577612	0.00636254	0.00700943	0.00518062	0.00556224	0.00589619	0.00580799	0.0048945	0.00555839	0.00610532	0.00619473	0.00596654
1.63504	0.00618359	0.00628041	0	0.00650628	0	0.00568249	0.00703485	0.00637782	0.0075808	0.00551392	0.00663715	0.00543023	0.00606473	0.00677918	0.00571069	0.00629047	0.00693003	0.00512193	0.00549923	0.00582939	0.00574219	0.00483905	0.00549543	0.00603616	0.00612456	0.00589895
1.64085	0.00612158	0.00621743	0	0.00644104	0	0.00562551	0.00696431	0.00631387	0.00750479	0.00545863	0.0065706	0.00537578	0.00600392	0.0067112	0.00565342	0.0062274	0.00686054	0.00507057	0.00544409	0.00577094	0.00568462	0.00479053	0.00544032	0.00597563	0.00606314	0.0058398
1.64666	0.00605073	0.00614547	0	0.00636648	0	0.00556039	0.0068837	0.00624078	0.00741792	0.00539545	0.00649455	0.00531356	0.00593443	0.00663352	0.00558799	0.00615531	0.00678113	0.00501188	0.00538107	0.00570414	0.00561882	0.00473508	0.00537735	0.00590646	0.00599296	0.00577221
1.65247	0.00597988	0.00607351	0	0.00629194	0	0.00549529	0.0068031	0.00616771	0.00733106	0.00533227	0.0064185	0.00525134	0.00586494	0.00655585	0.00552255	0.00608324	0.00670172	0.0049532	0.00531807	0.00563735	0.00555302	0.00467964	0.00531439	0.0058373	0.00592279	0.00570462
1.65828	0.00590903	0.00600155	0	0.00621739	0	0.00543018	0.00672249	0.00609463	0.0072442	0.00526909	0.00634245	0.00518912	0.00579545	0.00647817	0.00545712	0.00601116	0.00662232	0.00489451	0.00525506	0.00557056	0.00548723	0.00462419	0.00525142	0.00576814	0.00585262	0.00563703
1.66409	0.00583818	0.00592959	0	0.00614284	0	0.00536507	0.00664189	0.00602156	0.00715735	0.00520592	0.00626641	0.00512691	0.00572596	0.0064005	0.00539169	0.00593909	0.00654292	0.00483583	0.00519205	0.00550377	0.00542144	0.00456875	0.00518846	0.00569898	0.00578244	0.00556944
1.66989	0.00576732	0.00585762	0	0.00606829	0	0.00529995	0.00656128	0.00594847	0.00707048	0.00514273	0.00619035	0.00506468	0.00565647	0.00632282	0.00532625	0.00586701	0.00646351	0.00477713	0.00512903	0.00543697	0.00535564	0.0045133	0.00512548	0.00562981	0.00571226	0.00550185
1.67764	0.00570532	0.00579465	0	0.00600305	0	0.00524298	0.00649074	0.00588453	0.00699446	0.00508745	0.0061238	0.00501023	0.00559566	0.00625484	0.00526899	0.00580393	0.00639402	0.00472578	0.00507389	0.00537852	0.00529806	0.00446478	0.00507038	0.00556929	0.00565085	0.0054427
1.68635	0.005661	0.00574964	0	0.00595642	0	0.00520225	0.00644032	0.00583882	0.00694013	0.00504793	0.00607624	0.00497131	0.00555219	0.00620626	0.00522806	0.00575885	0.00634436	0.00468907	0.00503448	0.00533674	0.00525691	0.0044301	0.005031	0.00552603	0.00560696	0.00540042
1.69506	0.00561667	0.00570462	0	0.00590978	0	0.00516152	0.00638989	0.0057931	0.00688579	0.0050084	0.00602866	0.00493239	0.00550872	0.00615766	0.00518713	0.00571376	0.00629468	0.00465235	0.00499506	0.00529495	0.00521575	0.00439541	0.0049916	0.00548276	0.00556305	0.00535814
1.70184	0.00557235	0.0056596	0	0.00586314	0	0.00512078	0.00633947	0.00574738	0.00683145	0.00496888	0.00598108	0.00489346	0.00546524	0.00610907	0.00514619	0.00566867	0.006245	0.00461564	0.00495564	0.00525317	0.00517459	0.00436072	0.00495221	0.00543949	0.00551915	0.00531585
1.70862	0.00551918	0.0056056	0	0.0058072	0	0.00507193	0.00627898	0.00569255	0.00676627	0.00492147	0.00592402	0.00484678	0.0054131	0.00605078	0.00509709	0.00561458	0.00618542	0.0045716	0.00490836	0.00520305	0.00512522	0.00431911	0.00490496	0.00538759	0.0054665	0.00526513
1.71539	0.00545717	0.00554262	0	0.00574195	0	0.00501494	0.00620843	0.00562859	0.00669025	0.00486617	0.00585746	0.00479232	0.00535228	0.0059828	0.00503983	0.0055515	0.00611592	0.00452024	0.00485321	0.00514459	0.00506763	0.00427059	0.00484985	0.00532706	0.00540508	0.00520598
1.72217	0.00539516	0.00547964	0	0.00567671	0	0.00495795	0.00613789	0.00556463	0.00661423	0.00481088	0.0057909	0.00473786	0.00529146	0.00591481	0.00498256	0.00548842	0.00604643	0.00446887	0.00479806	0.00508613	0.00501005	0.00422206	0.00479474	0.00526653	0.00534366	0.00514682
1.72894	0.0053243	0.00540767	0	0.00560215	0	0.00489284	0.00605727	0.00549154	0.00652736	0.00474769	0.00571484	0.00467564	0.00522197	0.00583713	0.00491712	0.00541633	0.00596702	0.00441018	0.00473505	0.00501933	0.00494425	0.00416661	0.00473177	0.00519736	0.00527347	0.00507922
1.73572	0.00526229	0.00534469	0	0.0055369	0	0.00483585	0.00598673	0.00542758	0.00645134	0.0046924	0.00564828	0.00462118	0.00516115	0.00576914	0.00485985	0.00535325	0.00589752	0.00435881	0.0046799	0.00496087	0.00488666	0.00411808	0.00467666	0.00513683	0.00521206	0.00502007
1.7425	0.00520914	0.0052907	0	0.00548097	0	0.004787	0.00592625	0.00537276	0.00638617	0.004645	0.00559123	0.0045745	0.00510901	0.00571087	0.00481076	0.00529918	0.00583795	0.00431478	0.00463263	0.00491076	0.0048373	0.00407648	0.00462942	0.00508494	0.00515941	0.00496936
1.74927	0.00515597	0.0052367	0	0.00542504	0	0.00473815	0.00586577	0.00531793	0.00632099	0.00459759	0.00553416	0.00452781	0.00505687	0.00565258	0.00476166	0.00524509	0.00577837	0.00427075	0.00458535	0.00486064	0.00478793	0.00403488	0.00458217	0.00503304	0.00510675	0.00491864
1.75702	0.00510281	0.00518271	0	0.0053691	0	0.00468929	0.00580529	0.00526309	0.00625582	0.00455019	0.0054771	0.00448113	0.00500473	0.0055943	0.00471256	0.00519101	0.00571878	0.00422671	0.00453807	0.00481052	0.00473856	0.00399327	0.00453492	0.00498115	0.00505409	0.00486792
1.76573	0.00504964	0.00512871	0	0.00531316	0	0.00464044	0.0057448	0.00520826	0.00619064	0.00450278	0.00542004	0.00443444	0.00495259	0.00553602	0.00466346	0.00513693	0.0056592	0.00418268	0.00449079	0.0047604	0.00468919	0.00395167	0.00448768	0.00492925	0.00500144	0.00481721
1.77444	0.00501417	0.00509268	0	0.00527583	0	0.00460783	0.00570444	0.00517166	0.00614714	0.00447114	0.00538195	0.00440328	0.00491779	0.00549712	0.0046307	0.00510083	0.00561944	0.00415329	0.00445923	0.00472696	0.00465625	0.00392391	0.00445615	0.00489462	0.0049663	0.00478336
1.78316	0.00496984	0.00504766	0	0.00522919	0	0.0045671	0.00565401	0.00512595	0.0060928	0.00443162	0.00533438	0.00436436	0.00487432	0.00544852	0.00458976	0.00505574	0.00556976	0.00411657	0.00441981	0.00468517	0.00461509	0.00388922	0.00441675	0.00485135	0.00492239	0.00474107
1.79284	0.00494321	0.00502061	0	0.00520117	0	0.00454263	0.00562371	0.00509848	0.00606015	0.00440787	0.00530579	0.00434097	0.0048482	0.00541933	0.00456517	0.00502865	0.00553992	0.00409451	0.00439613	0.00466006	0.00459035	0.00386838	0.00439309	0.00482535	0.00489602	0.00471567
1.80155	0.00492542	0.00500254	0	0.00518246	0	0.00452628	0.00560348	0.00508013	0.00603835	0.00439201	0.0052867	0.00432535	0.00483075	0.00539983	0.00454874	0.00501056	0.00551999	0.00407978	0.00438031	0.0046433	0.00457384	0.00385446	0.00437728	0.00480799	0.0048784	0.0046987
1.81123	0.00491649	0.00499347	0	0.00517306	0	0.00451808	0.00559332	0.00507092	0.0060274	0.00438405	0.00527712	0.00431751	0.004822	0.00539004	0.0045405	0.00500148	0.00550998	0.00407239	0.00437237	0.00463488	0.00456555	0.00384747	0.00436935	0.00479927	0.00486956	0.00469019
1.81994	0.00489871	0.00497541	0	0.00515435	0	0.00450173	0.00557309	0.00505258	0.0060056	0.00436819	0.00525803	0.00430189	0.00480455	0.00537054	0.00452407	0.00498338	0.00549005	0.00405765	0.00435655	0.00461811	0.00454903	0.00383355	0.00435354	0.00478191	0.00485194	0.00467322
1.82865	0.00487209	0.00494837	0	0.00512634	0	0.00447727	0.0055428	0.00502512	0.00597296	0.00434445	0.00522946	0.00427852	0.00477844	0.00534136	0.00449948	0.0049563	0.00546021	0.0040356	0.00433288	0.00459302	0.00452431	0.00381272	0.00432988	0.00475593	0.00482558	0.00464782
1.83737	0.00482776	0.00490335	0	0.0050797	0	0.00443653	0.00549237	0.0049794	0.00591862	0.00430493	0.00518188	0.00423959	0.00473497	0.00529276	0.00445855	0.00491121	0.00541053	0.00399889	0.00429346	0.00455123	0.00448315	0.00377803	0.00429049	0.00471266	0.00478167	0.00460554
1.84608	0.00478343	0.00485832	0	0.00503305	0	0.00439579	0.00544194	0.00493368	0.00586427	0.00426539	0.00513429	0.00420066	0.00469148	0.00524416	0.0044176	0.00486611	0.00536085	0.00396216	0.00425403	0.00450943	0.00444198	0.00374334	0.00425109	0.00466938	0.00473776	0.00456324
1.85479	0.00474796	0.0048223	0	0.00499573	0	0.0043632	0.00540158	0.00489709	0.00582078	0.00423376	0.00509622	0.00416951	0.0046567	0.00520527	0.00438485	0.00483002	0.0053211	0.00393278	0.00422249	0.004476	0.00440904	0.00371558	0.00421956	0.00463475	0.00470263	0.0045294
1.86447	0.00471248	0.00478626	0	0.0049584	0	0.00433059	0.00536122	0.0048605	0.00577729	0.00420213	0.00505814	0.00413835	0.0046219	0.00516637	0.00435208	0.00479393	0.00528133	0.0039034	0.00419093	0.00444255	0.00437609	0.00368782	0.00418803	0.00460012	0.00466749	0.00449556
1.87318	0.00469469	0.0047682	0	0.00493968	0	0.00431425	0.00534099	0.00484216	0.00575548	0.00418627	0.00503905	0.00412273	0.00460446	0.00514688	0.00433566	0.00477584	0.0052614	0.00388866	0.00417512	0.00442578	0.00435958	0.0036739	0.00417223	0.00458276	0.00464987	0.00447859
1.8819	0.00466806	0.00474115	0	0.00491166	0	0.00428978	0.00531069	0.00481469	0.00572283	0.00416252	0.00501046	0.00409935	0.00457834	0.00511768	0.00431106	0.00474875	0.00523156	0.00386661	0.00415143	0.00440068	0.00433485	0.00365306	0.00414856	0.00455676	0.0046235	0.00445319
1.89158	0.00465029	0.0047231	0	0.00489296	0	0.00427344	0.00529047	0.00479635	0.00570104	0.00414667	0.00499138	0.00408374	0.0045609	0.00509819	0.00429465	0.00473066	0.00521163	0.00385188	0.00413562	0.00438392	0.00431834	0.00363915	0.00413276	0.00453941	0.00460589	0.00443623
1.90126	0.0046325	0.00470503	0	0.00487425	0	0.0042571	0.00527023	0.00477801	0.00567924	0.00413081	0.00497229	0.00406812	0.00454346	0.00507869	0.00427822	0.00471257	0.0051917	0.00383715	0.00411981	0.00436715	0.00430183	0.00362523	0.00411696	0.00452205	0.00458828	0.00441926
1.91094	0.00463241	0.00470494	0	0.00487415	0	0.00425701	0.00527013	0.00477792	0.00567913	0.00413073	0.0049722	0.00406804	0.00454337	0.00507859	0.00427814	0.00471248	0.0051916	0.00383708	0.00411973	0.00436707	0.00430174	0.00362516	0.00411688	0.00452196	0.00458819	0.00441918
1.91965	0.00462347	0.00469587	0	0.00486475	0	0.0042488	0.00525996	0.0047687	0.00566817	0.00412276	0.0049626	0.00406019	0.00453461	0.0050688	0.00426988	0.00470339	0.00518159	0.00382967	0.00411178	0.00435864	0.00429344	0.00361816	0.00410893	0.00451324	0.00457933	0.00441065
1.92933	0.0046057	0.00467781	0	0.00484604	0	0.00423247	0.00523974	0.00475037	0.00564638	0.00410691	0.00494353	0.00404458	0.00451717	0.00504931	0.00425347	0.00468531	0.00516166	0.00381495	0.00409597	0.00434189	0.00427694	0.00360425	0.00409314	0.00449589	0.00456173	0.00439369
1.93805	0.00458791	0.00465975	0	0.00482733	0	0.00421612	0.00521951	0.00473202	0.00562458	0.00409105	0.00492444	0.00402896	0.00449973	0.00502981	0.00423704	0.00466721	0.00514173	0.00380022	0.00408015	0.00432512	0.00426042	0.00359034	0.00407733	0.00447853	0.00454411	0.00437673
1.94773	0.00455243	0.00462371	0	0.00479	0	0.00418352	0.00517914	0.00469543	0.00558108	0.00405942	0.00488635	0.00399781	0.00446493	0.00499091	0.00420428	0.00463112	0.00510197	0.00377083	0.0040486	0.00429167	0.00422747	0.00356257	0.0040458	0.00444389	0.00450897	0.00434288
1.95644	0.00453465	0.00460565	0	0.00477129	0	0.00416718	0.00515891	0.00467709	0.00555928	0.00404356	0.00486727	0.00398219	0.00444749	0.00497142	0.00418785	0.00461303	0.00508204	0.0037561	0.00403279	0.00427491	0.00421096	0.00354865	0.00402999	0.00442653	0.00449136	0.00432592
1.96612	0.00450803	0.00457861	0	0.00474328	0	0.00414271	0.00512862	0.00464963	0.00552664	0.00401982	0.00483869	0.00395881	0.00442138	0.00494223	0.00416327	0.00458595	0.0050522	0.00373405	0.00400911	0.00424981	0.00418624	0.00352782	0.00400634	0.00440054	0.00446499	0.00430052
1.97483	0.00449024	0.00456055	0	0.00472456	0	0.00412637	0.00510839	0.00463128	0.00550484	0.00400396	0.0048196	0.00394319	0.00440394	0.00492273	0.00414684	0.00456785	0.00503227	0.00371932	0.00399329	0.00423304	0.00416972	0.0035139	0.00399053	0.00438318	0.00444738	0.00428355
1.98451	0.00447246	0.00454248	0	0.00470585	0	0.00411002	0.00508816	0.00461294	0.00548303	0.0039881	0.00480051	0.00392757	0.00438649	0.00490323	0.00413042	0.00454976	0.00501234	0.00370458	0.00397748	0.00421628	0.00415321	0.00349998	0.00397472	0.00436582	0.00442976	0.00426659
1.99	0.00447238	0.0045424	0	0.00470577	0	0.00410995	0.00508807	0.00461286	0.00548293	0.00398803	0.00480042	0.0039275	0.00438641	0.00490315	0.00413034	0.00454968	0.00501225	0.00370452	0.0039774	0.0042162	0.00415313	0.00349992	0.00397465	0.00436574	0.00442968	0.00426651
2	0.00447238	0.0045424	0	0.00470577	0	0.00410995	0.00508807	0.00461286	0.00548293	0.00398803	0.00480042	0.0039275	0.00438641	0.00490315	0.00413034	0.00454968	0.00501225	0.00370452	0.0039774	0.0042162	0.00415313	0.00349992	0.00397465	0.00436574	0.00442968	0.00426651
2.01936	0.00447207	0.00454209	0	0.00470544	0	0.00410967	0.00508772	0.00461254	0.00548256	0.00398775	0.00480009	0.00392723	0.00438611	0.00490281	0.00413006	0.00454937	0.0050119	0.00370426	0.00397713	0.00421591	0.00415285	0.00349968	0.00397438	0.00436544	0.00442938	0.00426622
2.02807	0.00447207	0.00454209	0	0.00470544	0	0.00410967	0.00508772	0.00461254	0.00548256	0.00398775	0.00480009	0.00392723	0.00438611	0.00490281	0.00413006	0.00454937	0.0050119	0.00370426	0.00397713	0.00421591	0.00415285	0.00349968	0.00397438	0.00436544	0.00442938	0.00426622
2.03679	0.00443659	0.00450606	0	0.00466811	0	0.00407706	0.00504735	0.00457595	0.00543906	0.00395612	0.00476201	0.00389607	0.00435131	0.00486391	0.00409729	0.00451328	0.00497214	0.00367488	0.00394558	0.00418246	0.0041199	0.00347192	0.00394285	0.00433081	0.00439424	0.00423237
2.04356	0.00440111	0.00447002	0	0.00463078	0	0.00404446	0.00500699	0.00453935	0.00539557	0.00392448	0.00472393	0.00386492	0.00431652	0.00482502	0.00406453	0.00447718	0.00493238	0.00364549	0.00391403	0.00414902	0.00408695	0.00344415	0.00391132	0.00429618	0.0043591	0.00419852
2.05034	0.0043391	0.00440704	0	0.00456553	0	0.00398747	0.00493644	0.00447539	0.00531954	0.00386919	0.00465737	0.00381046	0.0042557	0.00475703	0.00400726	0.0044141	0.00486288	0.00359412	0.00385888	0.00409056	0.00402937	0.00339562	0.00385621	0.00423565	0.00429768	0.00413937
2.05712	0.00428594	0.00435305	0	0.00450961	0	0.00393862	0.00487597	0.00442057	0.00525438	0.00382179	0.00460032	0.00376378	0.00420356	0.00469876	0.00395817	0.00436003	0.00480331	0.00355009	0.00381161	0.00404045	0.00398001	0.00335403	0.00380897	0.00418376	0.00424503	0.00408866
2.0668	0.00423278	0.00429906	0	0.00445367	0	0.00388977	0.00481549	0.00436573	0.0051892	0.00377438	0.00454325	0.0037171	0.00415142	0.00464047	0.00390907	0.00430594	0.00474373	0.00350606	0.00376433	0.00399033	0.00393064	0.00331242	0.00376172	0.00413186	0.00419237	0.00403794
2.07648	0.00419729	0.00426301	0	0.00441633	0	0.00385716	0.00477511	0.00432913	0.00514569	0.00374274	0.00450516	0.00368593	0.00411662	0.00460157	0.0038763	0.00426984	0.00470396	0.00347666	0.00373277	0.00395687	0.00389768	0.00328465	0.00373018	0.00409722	0.00415722	0.00400409
2.08519	0.00418835	0.00425393	0	0.00440692	0	0.00384894	0.00476494	0.00431991	0.00513474	0.00373477	0.00449557	0.00367808	0.00410785	0.00459177	0.00386804	0.00426075	0.00469394	0.00346926	0.00372482	0.00394845	0.00388938	0.00327766	0.00372224	0.00408849	0.00414837	0.00399556
2.09487	0.00419713	0.00426285	0	0.00441616	0	0.00385701	0.00477493	0.00432896	0.00514549	0.00374259	0.00450499	0.00368579	0.00411646	0.00460139	0.00387615	0.00426968	0.00470378	0.00347653	0.00373262	0.00395672	0.00389753	0.00328452	0.00373004	0.00409706	0.00415706	0.00400393
2.10455	0.00419705	0.00426276	0	0.00441607	0	0.00385693	0.00477483	0.00432888	0.00514539	0.00374252	0.0045049	0.00368572	0.00411638	0.0046013	0.00387607	0.00426959	0.00470369	0.00347646	0.00373255	0.00395664	0.00389746	0.00328446	0.00372997	0.00409698	0.00415698	0.00400386
2.11423	0.00419696	0.00426267	0	0.00441598	0	0.00385685	0.00477473	0.00432879	0.00514528	0.00374244	0.0045048	0.00368564	0.00411629	0.0046012	0.00387599	0.0042695	0.00470358	0.00347639	0.00373247	0.00395656	0.00389737	0.00328439	0.00372988	0.00409689	0.00415689	0.00400377
2.12391	0.00418802	0.00425359	0	0.00440657	0	0.00384864	0.00476456	0.00431957	0.00513433	0.00373447	0.00449521	0.00367779	0.00410752	0.0045914	0.00386773	0.00426041	0.00469357	0.00346898	0.00372452	0.00394813	0.00388907	0.00327739	0.00372194	0.00408817	0.00414804	0.00399524
2.13262	0.00417024	0.00423553	0	0.00438786	0	0.00383229	0.00474433	0.00430123	0.00511252	0.00371861	0.00447612	0.00366217	0.00409008	0.0045719	0.00385131	0.00424232	0.00467364	0.00345425	0.0037087	0.00393137	0.00387256	0.00326348	0.00370614	0.00407081	0.00413042	0.00397828
2.1423	0.00415246	0.00421748	0	0.00436916	0	0.00381596	0.00472411	0.00428289	0.00509073	0.00370276	0.00445704	0.00364656	0.00407265	0.00455242	0.00383489	0.00422423	0.00465372	0.00343953	0.00369289	0.00391461	0.00385605	0.00324957	0.00369034	0.00405346	0.00411282	0.00396132
2.15198	0.00414352	0.0042084	0	0.00435975	0	0.00380774	0.00471394	0.00427367	0.00507977	0.00369479	0.00444745	0.00363871	0.00406388	0.00454262	0.00382664	0.00421514	0.0046437	0.00343212	0.00368495	0.00390618	0.00384775	0.00324257	0.0036824	0.00404473	0.00410397	0.00395279
2.15973	0.00413459	0.00419933	0	0.00435036	0	0.00379954	0.00470378	0.00426446	0.00506883	0.00368683	0.00443787	0.00363087	0.00405512	0.00453283	0.00381839	0.00420606	0.00463369	0.00342473	0.00367701	0.00389777	0.00383946	0.00323558	0.00367446	0.00403602	0.00409512	0.00394428
2.1665	0.00409027	0.00415431	0	0.00430372	0	0.00375881	0.00465335	0.00421875	0.00501449	0.0036473	0.00439029	0.00359195	0.00401165	0.00448423	0.00377746	0.00416097	0.00458402	0.00338801	0.00363759	0.00385598	0.0037983	0.0032009	0.00363507	0.00399275	0.00405122	0.00390199
2.17135	0.00401941	0.00408234	0	0.00422916	0	0.00369369	0.00457274	0.00414566	0.00492762	0.00358412	0.00431423	0.00352972	0.00394215	0.00440655	0.00371202	0.00408888	0.0045046	0.00332932	0.00357457	0.00378918	0.0037325	0.00314545	0.0035721	0.00392358	0.00398104	0.00383439
2.17619	0.00394857	0.00401039	0	0.00415462	0	0.00362859	0.00449215	0.0040726	0.00484077	0.00352095	0.0042382	0.00346751	0.00387267	0.00432889	0.00364659	0.00401682	0.00442521	0.00327064	0.00351157	0.0037224	0.00366671	0.00309001	0.00350914	0.00385443	0.00391087	0.00376681
2.18199	0.00386887	0.00392945	0	0.00407077	0	0.00355535	0.00440148	0.0039904	0.00474307	0.00344988	0.00415265	0.00339752	0.00379451	0.00424151	0.00357299	0.00393575	0.0043359	0.00320463	0.00344069	0.00364727	0.00359271	0.00302764	0.00343831	0.00377663	0.00383194	0.00369079
2.18974	0.00379802	0.00385749	0	0.00399622	0	0.00349024	0.00432088	0.00391732	0.00465621	0.00338671	0.00407661	0.00333531	0.00372502	0.00416384	0.00350756	0.00386367	0.00425649	0.00314594	0.00337768	0.00358047	0.00352692	0.0029722	0.00337535	0.00370747	0.00376177	0.0036232
2.19458	0.00378026	0.00383945	0	0.00397753	0	0.00347392	0.00430067	0.003899	0.00463443	0.00337086	0.00405754	0.0033197	0.0037076	0.00414436	0.00349115	0.0038456	0.00423658	0.00313123	0.00336188	0.00356373	0.00351042	0.00295829	0.00335956	0.00369013	0.00374417	0.00360625
2.19748	0.00385101	0.0039113	0	0.00405197	0	0.00353893	0.00438116	0.00397197	0.00472116	0.00343395	0.00413348	0.00338183	0.00377699	0.00422193	0.00355649	0.00391757	0.00431587	0.00318983	0.0034248	0.00363042	0.00357612	0.00301366	0.00342243	0.00375919	0.00381424	0.00367374
2.20039	0.00393949	0.00400117	0	0.00414507	0	0.00362024	0.00448182	0.00406323	0.00482964	0.00351285	0.00422845	0.00345953	0.00386377	0.00431893	0.00363821	0.00400758	0.00441503	0.00326312	0.00350349	0.00371384	0.00365828	0.0030829	0.00350107	0.00384556	0.00390188	0.00375815
2.20232	0.00401911	0.00408204	0	0.00422885	0	0.00369342	0.0045724	0.00414535	0.00492725	0.00358385	0.00431391	0.00352946	0.00394186	0.00440622	0.00371174	0.00408858	0.00450427	0.00332907	0.0035743	0.0037889	0.00373222	0.00314521	0.00357183	0.00392329	0.00398074	0.00383411
2.20426	0.00410759	0.00417191	0	0.00432195	0	0.00377473	0.00467306	0.00423661	0.00503572	0.00366275	0.00440888	0.00360716	0.00402864	0.00450323	0.00379346	0.00417859	0.00460343	0.00340236	0.00365299	0.00387231	0.00381439	0.00321445	0.00365046	0.00400966	0.00406838	0.00391852
2.20523	0.00419608	0.00426178	0	0.00441505	0	0.00385604	0.00477373	0.00432788	0.00514421	0.00374166	0.00450386	0.00368487	0.00411543	0.00460024	0.00387518	0.00426861	0.0047026	0.00347566	0.00373169	0.00395573	0.00389656	0.0032837	0.00372911	0.00409604	0.00415602	0.00400293
2.20716	0.00428457	0.00435166	0	0.00450816	0	0.00393736	0.00487441	0.00441915	0.00525269	0.00382056	0.00459884	0.00376258	0.00420222	0.00469725	0.0039569	0.00435863	0.00480177	0.00354896	0.00381038	0.00403915	0.00397873	0.00335295	0.00380775	0.00418242	0.00424367	0.00408735
2.20813	0.00437305	0.00444152	0	0.00460126	0	0.00401867	0.00497507	0.00451041	0.00536117	0.00389946	0.00469381	0.00384028	0.004289	0.00479425	0.00403861	0.00444864	0.00490093	0.00362225	0.00388907	0.00412257	0.0040609	0.00342219	0.00388638	0.00426879	0.0043313	0.00417176
2.21007	0.00446155	0.00453141	0	0.00469437	0	0.0041	0.00507575	0.00460169	0.00546966	0.00397837	0.0047888	0.00391799	0.00437579	0.00489128	0.00412034	0.00453867	0.00500012	0.00369555	0.00396778	0.00420599	0.00414308	0.00349145	0.00396503	0.00435518	0.00441896	0.00425618
2.21104	0.00455003	0.00462127	0	0.00478747	0	0.00418131	0.00517641	0.00469295	0.00557813	0.00405727	0.00488377	0.00399569	0.00446257	0.00498828	0.00420206	0.00462868	0.00509928	0.00376884	0.00404646	0.00428941	0.00422524	0.00356069	0.00404366	0.00444155	0.00450659	0.00434059
2.212	0.00463852	0.00471115	0	0.00488058	0	0.00426263	0.00527708	0.00478422	0.00568662	0.00413618	0.00497875	0.0040734	0.00454936	0.00508529	0.00428378	0.0047187	0.00519845	0.00384214	0.00412516	0.00437283	0.00430742	0.00362994	0.00412231	0.00452793	0.00459424	0.00442501
2.21297	0.00471816	0.00479204	0	0.00496438	0	0.00433582	0.00536769	0.00486636	0.00578426	0.0042072	0.00506424	0.00414334	0.00462747	0.0051726	0.00435733	0.00479971	0.0052877	0.0039081	0.00419599	0.00444791	0.00438137	0.00369226	0.00419308	0.00460567	0.00467312	0.00450098
2.21394	0.00480666	0.00488192	0	0.00505749	0	0.00441714	0.00546837	0.00495764	0.00589275	0.00428611	0.00515923	0.00422106	0.00471427	0.00526963	0.00443906	0.00488974	0.00538689	0.00398141	0.00427469	0.00453134	0.00446355	0.00376152	0.00427173	0.00469206	0.00476077	0.00458541
2.21491	0.00489515	0.0049718	0	0.0051506	0	0.00449846	0.00556904	0.00504891	0.00600123	0.00436502	0.00525421	0.00429877	0.00480106	0.00536664	0.00452078	0.00497976	0.00548606	0.00405471	0.00435339	0.00461476	0.00454573	0.00383077	0.00435038	0.00477844	0.00484842	0.00466982
2.21588	0.00498364	0.00506167	0	0.00524371	0	0.00457978	0.00566971	0.00514018	0.00610972	0.00444392	0.00534919	0.00437648	0.00488785	0.00546365	0.00460251	0.00506978	0.00558523	0.004128	0.00443208	0.00469818	0.0046279	0.00390002	0.00442902	0.00486482	0.00493606	0.00475424
2.21684	0.00507213	0.00515155	0	0.00533682	0	0.0046611	0.00577038	0.00523145	0.0062182	0.00452283	0.00544417	0.00445419	0.00497464	0.00556066	0.00468423	0.0051598	0.0056844	0.0042013	0.00451078	0.0047816	0.00471007	0.00396926	0.00450766	0.0049512	0.00502371	0.00483865
2.21781	0.00516063	0.00524143	0	0.00542993	0	0.00474243	0.00587106	0.00532273	0.0063267	0.00460174	0.00553916	0.0045319	0.00506144	0.00565769	0.00476596	0.00524983	0.00578358	0.0042746	0.00458948	0.00486503	0.00479225	0.00403852	0.00458631	0.00503759	0.00511136	0.00492308
2.21975	0.00524912	0.0053313	0	0.00552304	0	0.00482374	0.00597174	0.00541399	0.00643518	0.00468065	0.00563414	0.00460961	0.00514822	0.0057547	0.00484768	0.00533985	0.00588275	0.0043479	0.00466818	0.00494845	0.00487443	0.00410777	0.00466495	0.00512397	0.00519901	0.0050075
2.22072	0.0053376	0.00542117	0	0.00561614	0	0.00490505	0.0060724	0.00550525	0.00654366	0.00475955	0.00572911	0.00468731	0.005235	0.0058517	0.00492939	0.00542986	0.00598191	0.00442119	0.00474687	0.00503186	0.00495659	0.00417701	0.00474358	0.00521034	0.00528664	0.0050919
2.22168	0.00542609	0.00551105	0	0.00570925	0	0.00498638	0.00617308	0.00559653	0.00665215	0.00483846	0.0058241	0.00476503	0.0053218	0.00594872	0.00501112	0.00551988	0.00608109	0.00449449	0.00482557	0.00511529	0.00503877	0.00424627	0.00482223	0.00529672	0.00537429	0.00517633
2.22265	0.00551458	0.00560093	0	0.00580236	0	0.0050677	0.00627375	0.0056878	0.00676063	0.00491737	0.00591908	0.00484274	0.00540859	0.00604574	0.00509285	0.0056099	0.00618027	0.00456779	0.00490427	0.00519871	0.00512095	0.00431552	0.00490087	0.0053831	0.00546194	0.00526074
2.22362	0.00560307	0.0056908	0	0.00589547	0	0.00514902	0.00637442	0.00577907	0.00686912	0.00499627	0.00601406	0.00492044	0.00549538	0.00614275	0.00517457	0.00569992	0.00627944	0.00464109	0.00498296	0.00528213	0.00520312	0.00438476	0.00497952	0.00546948	0.00554958	0.00534516
2.22459	0.00569157	0.00578069	0	0.00598859	0	0.00523035	0.0064751	0.00587035	0.00697761	0.00507519	0.00610905	0.00499816	0.00558218	0.00623977	0.0052563	0.00578995	0.00637862	0.00471439	0.00506167	0.00536556	0.0052853	0.00445402	0.00505817	0.00555587	0.00563724	0.00542959
2.22556	0.00578006	0.00587056	0	0.00608169	0	0.00531166	0.00657577	0.00596162	0.0070861	0.00515409	0.00620403	0.00507587	0.00566896	0.00633678	0.00533802	0.00587997	0.00647779	0.00478769	0.00514036	0.00544898	0.00536747	0.00452327	0.00513681	0.00564225	0.00572488	0.005514
2.22653	0.00586855	0.00596044	0	0.0061748	0	0.00539298	0.00667645	0.00605289	0.00719458	0.005233	0.00629901	0.00515358	0.00575575	0.0064338	0.00541974	0.00596999	0.00657696	0.00486098	0.00521906	0.0055324	0.00544965	0.00459252	0.00521545	0.00572863	0.00581253	0.00559842
2.22749	0.00595705	0.00605032	0	0.00626792	0	0.00547431	0.00677713	0.00614416	0.00730308	0.00531192	0.006394	0.0052313	0.00584255	0.00653082	0.00550147	0.00606002	0.00667614	0.00493429	0.00529776	0.00561583	0.00553183	0.00466177	0.0052941	0.00581502	0.00590018	0.00568284
2.22846	0.00604554	0.0061402	0	0.00636102	0	0.00555563	0.0068778	0.00623543	0.00741156	0.00539082	0.00648898	0.005309	0.00592934	0.00662783	0.00558319	0.00615004	0.00677531	0.00500759	0.00537646	0.00569925	0.005614	0.00473102	0.00537274	0.0059014	0.00598783	0.00576726
2.22943	0.00613403	0.00623007	0	0.00645413	0	0.00563695	0.00697847	0.0063267	0.00752005	0.00546973	0.00658396	0.00538671	0.00601613	0.00672484	0.00566492	0.00624005	0.00687448	0.00508088	0.00545516	0.00578268	0.00569617	0.00480027	0.00545138	0.00598778	0.00607547	0.00585168
2.2304	0.00622252	0.00631995	0	0.00654724	0	0.00571826	0.00707914	0.00641797	0.00762853	0.00554863	0.00667894	0.00546442	0.00610292	0.00682186	0.00574664	0.00633007	0.00697366	0.00515418	0.00553385	0.0058661	0.00577835	0.00486952	0.00553002	0.00607416	0.00616311	0.00593609
2.23137	0.00631102	0.00640983	0	0.00664036	0	0.00579959	0.00717982	0.00650925	0.00773702	0.00562755	0.00677393	0.00554214	0.00618971	0.00691888	0.00582837	0.0064201	0.00707284	0.00522748	0.00561256	0.00594953	0.00586053	0.00493877	0.00560867	0.00616055	0.00625077	0.00602052
2.23233	0.00647916	0.0065806	0	0.00681727	0	0.00595411	0.00737111	0.00668267	0.00794316	0.00577748	0.0069544	0.00568979	0.00635462	0.00710322	0.00598365	0.00659115	0.00726127	0.00536676	0.00576209	0.00610803	0.00601667	0.00507036	0.0057581	0.00632468	0.0064173	0.00618092
2.2333	0.00656765	0.00667048	0	0.00691038	0	0.00603543	0.00747178	0.00677394	0.00805164	0.00585639	0.00704938	0.0057675	0.00644141	0.00720023	0.00606537	0.00668117	0.00736045	0.00544005	0.00584079	0.00619146	0.00609884	0.0051396	0.00583674	0.00641106	0.00650495	0.00626533
2.23427	0.00665614	0.00676036	0	0.00700349	0	0.00611675	0.00757246	0.00686522	0.00816014	0.0059353	0.00714437	0.00584522	0.00652821	0.00729725	0.0061471	0.0067712	0.00745963	0.00551336	0.00591949	0.00627489	0.00618102	0.00520886	0.00591539	0.00649745	0.0065926	0.00634976
2.23524	0.00674463	0.00685024	0	0.0070966	0	0.00619807	0.00767313	0.00695649	0.00826862	0.00601421	0.00723935	0.00592293	0.006615	0.00739426	0.00622883	0.00686121	0.0075588	0.00558665	0.00599819	0.00635831	0.00626319	0.00527811	0.00599403	0.00658383	0.00668025	0.00643417
2.2362	0.00683312	0.00694011	0	0.00718971	0	0.00627939	0.00777381	0.00704776	0.0083771	0.00609311	0.00733433	0.00600064	0.00670179	0.00749128	0.00631055	0.00695123	0.00765797	0.00565995	0.00607688	0.00644173	0.00634537	0.00534736	0.00607268	0.00667021	0.00676789	0.00651859
2.23717	0.00692162	0.00703	0	0.00728283	0	0.00636072	0.00787449	0.00713903	0.0084856	0.00617203	0.00742932	0.00607835	0.00678858	0.0075883	0.00639228	0.00704126	0.00775715	0.00573325	0.00615559	0.00652516	0.00642755	0.00541661	0.00615133	0.0067566	0.00685554	0.00660302
2.23814	0.00701011	0.00711987	0	0.00737593	0	0.00644203	0.00797516	0.0072303	0.00859408	0.00625093	0.0075243	0.00615606	0.00687537	0.00768531	0.006474	0.00713128	0.00785632	0.00580655	0.00623428	0.00660858	0.00650972	0.00548586	0.00622997	0.00684298	0.00694319	0.00668743
2.23911	0.0070986	0.00720975	0	0.00746904	0	0.00652335	0.00807583	0.00732157	0.00870257	0.00632984	0.00761928	0.00623377	0.00696216	0.00778232	0.00655572	0.0072213	0.00795549	0.00587985	0.00631298	0.006692	0.00659189	0.00555511	0.00630861	0.00692935	0.00703083	0.00677185
2.24008	0.00718709	0.00729962	0	0.00756215	0	0.00660467	0.0081765	0.00741284	0.00881105	0.00640875	0.00771426	0.00631148	0.00704895	0.00787934	0.00663744	0.00731132	0.00805466	0.00595315	0.00639167	0.00677542	0.00667407	0.00562436	0.00638725	0.00701573	0.00711848	0.00685626
2.24104	0.00727559	0.00738951	0	0.00765526	0	0.006686	0.00827718	0.00750412	0.00891955	0.00648766	0.00780925	0.0063892	0.00713575	0.00797636	0.00671917	0.00740135	0.00815385	0.00602645	0.00647038	0.00685885	0.00675625	0.00569361	0.0064659	0.00710212	0.00720613	0.00694069
2.24201	0.00736408	0.00747938	0	0.00774837	0	0.00676732	0.00837785	0.00759539	0.00902803	0.00656657	0.00790423	0.0064669	0.00722253	0.00807337	0.0068009	0.00749137	0.00825302	0.00609975	0.00654907	0.00694227	0.00683842	0.00576286	0.00654454	0.0071885	0.00729378	0.00702511
2.24298	0.00745257	0.00756926	0	0.00784148	0	0.00684864	0.00847853	0.00768666	0.00913652	0.00664547	0.00799921	0.00654461	0.00730932	0.00817038	0.00688262	0.00758138	0.00835219	0.00617304	0.00662777	0.00702569	0.00692059	0.00583211	0.00662318	0.00727488	0.00738142	0.00710952
2.24395	0.00754107	0.00765914	0	0.0079346	0	0.00692996	0.00857921	0.00777794	0.00924501	0.00672439	0.0080942	0.00662233	0.00739612	0.00826741	0.00696435	0.00767141	0.00845137	0.00624635	0.00670647	0.00710912	0.00700277	0.00590137	0.00670183	0.00736127	0.00746908	0.00719395
2.24492	0.00762956	0.00774902	0	0.0080277	0	0.00701128	0.00867988	0.0078692	0.00935349	0.00680329	0.00818918	0.00670004	0.00748291	0.00836442	0.00704607	0.00776143	0.00855054	0.00631964	0.00678517	0.00719254	0.00708495	0.00597062	0.00678047	0.00744765	0.00755672	0.00727836
2.24589	0.00771804	0.00783889	0	0.00812081	0	0.0070926	0.00878055	0.00796047	0.00946198	0.0068822	0.00828416	0.00677775	0.0075697	0.00846143	0.00712779	0.00785145	0.00864971	0.00639294	0.00686387	0.00727596	0.00716712	0.00603986	0.00685912	0.00753403	0.00764436	0.00736278
2.24685	0.00780654	0.00792877	0	0.00821393	0	0.00717393	0.00888123	0.00805175	0.00957047	0.00696111	0.00837915	0.00685546	0.0076565	0.00855845	0.00720952	0.00794148	0.00874889	0.00646624	0.00694257	0.00735939	0.0072493	0.00610912	0.00693777	0.00762042	0.00773202	0.0074472
2.24782	0.00798353	0.00810853	0	0.00840015	0	0.00733657	0.00908258	0.0082343	0.00978745	0.00711893	0.00856912	0.00701089	0.00783008	0.00875249	0.00737298	0.00812153	0.00894725	0.00661285	0.00709997	0.00752624	0.00741366	0.00624762	0.00709506	0.00779319	0.00790732	0.00761604
2.24879	0.00807202	0.00819841	0	0.00849326	0	0.00741789	0.00918326	0.00832557	0.00989594	0.00719784	0.0086641	0.0070886	0.00791687	0.0088495	0.0074547	0.00821154	0.00904642	0.00668614	0.00717867	0.00760966	0.00749583	0.00631687	0.0071737	0.00787957	0.00799496	0.00770046
2.24976	0.00816052	0.00828829	0	0.00858637	0	0.00749922	0.00928394	0.00841685	0.0100044	0.00727675	0.00875909	0.00716631	0.00800367	0.00894652	0.00753643	0.00830157	0.0091456	0.00675945	0.00725737	0.00769309	0.00757801	0.00638613	0.00725235	0.00796595	0.00808261	0.00778489
2.25073	0.00824901	0.00837817	0	0.00867948	0	0.00758054	0.00938461	0.00850812	0.0101129	0.00735566	0.00885407	0.00724402	0.00809046	0.00904354	0.00761815	0.00839159	0.00924477	0.00683274	0.00733607	0.00777651	0.00766018	0.00645538	0.00733099	0.00805233	0.00817026	0.0078693
2.25169	0.00832865	0.00845906	0	0.00876328	0	0.00765372	0.00947521	0.00859026	0.0102106	0.00742668	0.00893956	0.00731396	0.00816857	0.00913085	0.0076917	0.00847261	0.00933403	0.00689871	0.00740689	0.00785159	0.00773414	0.0065177	0.00740177	0.00813008	0.00824914	0.00794528
2.25266	0.00841714	0.00854893	0	0.00885639	0	0.00773504	0.00957589	0.00868153	0.010319	0.00750558	0.00903454	0.00739167	0.00825536	0.00922786	0.00777342	0.00856263	0.0094332	0.00697201	0.00748559	0.00793501	0.00781631	0.00658695	0.00748041	0.00821646	0.00833679	0.00802969
2.25363	0.00850564	0.00863882	0	0.0089495	0	0.00781637	0.00967657	0.00877281	0.0104275	0.0075845	0.00912953	0.00746939	0.00834215	0.00932488	0.00785515	0.00865266	0.00953238	0.00704531	0.00756429	0.00801844	0.00789849	0.00665621	0.00755906	0.00830285	0.00842444	0.00811412
2.2546	0.00859413	0.00872869	0	0.00904261	0	0.00789769	0.00977724	0.00886408	0.010536	0.0076634	0.00922451	0.0075471	0.00842894	0.0094219	0.00793688	0.00874268	0.00963155	0.00711861	0.00764299	0.00810186	0.00798067	0.00672546	0.0076377	0.00838923	0.00851208	0.00819854
2.25557	0.00868262	0.00881857	0	0.00913572	0	0.00797901	0.00987791	0.00895534	0.0106445	0.00774231	0.00931949	0.0076248	0.00851573	0.00951891	0.0080186	0.0088327	0.00973072	0.00719191	0.00772169	0.00818528	0.00806284	0.0067947	0.00771634	0.0084756	0.00859973	0.00828295
2.2575	0.00877112	0.00890845	0	0.00922884	0	0.00806033	0.00997859	0.00904662	0.010753	0.00782123	0.00941448	0.00770252	0.00860253	0.00961593	0.00810033	0.00892272	0.0098299	0.00726521	0.00780039	0.00826871	0.00814502	0.00686396	0.00779499	0.00856199	0.00868738	0.00836738
2.25847	0.0088596	0.00899832	0	0.00932193	0	0.00814164	0.0100793	0.00913788	0.0108615	0.00790012	0.00950945	0.00778022	0.00868931	0.00971293	0.00818204	0.00901273	0.00992906	0.0073385	0.00787908	0.00835212	0.00822719	0.0069332	0.00787363	0.00864836	0.00877502	0.00845178
2.25944	0.00894809	0.00908819	0	0.00941504	0	0.00822296	0.0101799	0.00922915	0.01097	0.00797903	0.00960443	0.00785793	0.0087761	0.00980995	0.00826376	0.00910275	0.0100282	0.0074118	0.00795777	0.00843555	0.00830936	0.00700245	0.00795227	0.00873474	0.00886266	0.0085362
2.26041	0.00903658	0.00917808	0	0.00950816	0	0.00830429	0.0102806	0.00932043	0.0110784	0.00805794	0.00969942	0.00793565	0.00886289	0.00990697	0.00834549	0.00919278	0.0101274	0.0074851	0.00803648	0.00851897	0.00839154	0.00707171	0.00803092	0.00882113	0.00895032	0.00862062
2.26138	0.00912511	0.00926799	0	0.0096013	0	0.00838564	0.0103813	0.00941174	0.011187	0.00813688	0.00979444	0.00801339	0.00894972	0.010004	0.00842725	0.00928284	0.0102266	0.00755843	0.00811521	0.00860243	0.00847375	0.00714098	0.00810959	0.00890755	0.009038	0.00870508
2.26234	0.00921358	0.00935784	0	0.00969439	0	0.00846694	0.010482	0.00950299	0.0112954	0.00821577	0.0098894	0.00809108	0.00903649	0.010101	0.00850895	0.00937284	0.0103258	0.00763171	0.00819389	0.00868583	0.0085559	0.00721022	0.00818822	0.00899391	0.00912562	0.00878947
2.26331	0.00930205	0.0094477	0	0.00978748	0	0.00854824	0.0105826	0.00959424	0.0114039	0.00829466	0.00998436	0.00816877	0.00912326	0.010198	0.00859066	0.00946284	0.0104249	0.00770499	0.00827257	0.00876924	0.00863806	0.00727945	0.00826684	0.00908027	0.00921325	0.00887387
2.26428	0.00926663	0.00941172	0	0.00975021	0	0.00851569	0.0105423	0.0095577	0.0113605	0.00826307	0.00994634	0.00813766	0.00908852	0.0101592	0.00855794	0.0094268	0.0103852	0.00767565	0.00824106	0.00873584	0.00860516	0.00725173	0.00823536	0.00904569	0.00917816	0.00884008
2.26525	0.00939052	0.00953756	0	0.00988057	0	0.00862955	0.0106833	0.00968549	0.0115124	0.00837355	0.0100793	0.00824647	0.00921003	0.010295	0.00867237	0.00955284	0.0105241	0.00777827	0.00835125	0.00885264	0.00872021	0.00734869	0.00834547	0.00916663	0.00930088	0.00895827
2.26621	0.00947899	0.00962741	0	0.00997366	0	0.00871085	0.0107839	0.00977674	0.0116208	0.00845244	0.0101743	0.00832416	0.0092968	0.010392	0.00875407	0.00964284	0.0106232	0.00785155	0.00842993	0.00893604	0.00880237	0.00741792	0.00842409	0.009253	0.0093885	0.00904267
2.26815	0.00956756	0.00971736	0	0.0100668	0	0.00879223	0.0108847	0.00986808	0.0117294	0.00853141	0.0102693	0.00840193	0.00938366	0.0104891	0.00883586	0.00973293	0.0107225	0.00792491	0.00850869	0.00901953	0.00888461	0.00748723	0.0085028	0.00933945	0.00947622	0.00912716
2.27009	0.00964717	0.00979822	0	0.0101506	0	0.0088654	0.0109753	0.0099502	0.011827	0.00860241	0.0103548	0.00847185	0.00946175	0.0105764	0.00890939	0.00981392	0.0108117	0.00799086	0.00857949	0.00909459	0.00895854	0.00754953	0.00857355	0.00941716	0.00955508	0.00920311
2.27106	0.00973564	0.00988808	0	0.0102437	0	0.0089467	0.0110759	0.0100414	0.0119355	0.0086813	0.0104498	0.00854954	0.00954852	0.0106734	0.00899109	0.00990392	0.0109109	0.00806414	0.00865817	0.00917799	0.0090407	0.00761876	0.00865218	0.00950352	0.0096427	0.00928751
2.27299	0.00982411	0.00997794	0	0.0103368	0	0.009028	0.0111766	0.0101327	0.0120439	0.00876019	0.0105447	0.00862723	0.00963529	0.0107704	0.0090728	0.00999392	0.01101	0.00813742	0.00873685	0.0092614	0.00912286	0.007688	0.0087308	0.00958989	0.00973033	0.0093719
2.27493	0.00991259	0.0100678	0	0.0104299	0	0.0091093	0.0112772	0.0102239	0.0121524	0.00883908	0.0106397	0.00870492	0.00972206	0.0108673	0.0091545	0.0100839	0.0111092	0.0082107	0.00881553	0.0093448	0.00920501	0.00775723	0.00880943	0.00967625	0.00981796	0.0094563
2.27686	0.0100011	0.0101576	0	0.010523	0	0.0091906	0.0113779	0.0103152	0.0122609	0.00891797	0.0107346	0.00878262	0.00980883	0.0109643	0.00923621	0.0101739	0.0112083	0.00828398	0.00889421	0.0094282	0.00928717	0.00782647	0.00888806	0.00976261	0.00990558	0.0095407
2.27977	0.0100808	0.0102386	0	0.0106068	0	0.00926385	0.0114685	0.0103974	0.0123586	0.00898904	0.0108202	0.00885261	0.009887	0.0110517	0.00930982	0.010255	0.0112976	0.00835001	0.00896509	0.00950334	0.00936118	0.00788884	0.00895889	0.00984042	0.00998453	0.00961674
2.28461	0.0101692	0.0103285	0	0.0106999	0	0.00934515	0.0115692	0.0104887	0.012467	0.00906793	0.0109151	0.00893031	0.00997377	0.0111487	0.00939152	0.010345	0.0113968	0.00842329	0.00904377	0.00958675	0.00944334	0.00795808	0.00903752	0.00992678	0.0100722	0.00970114
2.28945	0.0102488	0.0104093	0	0.0107837	0	0.00941832	0.0116598	0.0105708	0.0125646	0.00913892	0.0110006	0.00900022	0.0100519	0.011236	0.00946505	0.010426	0.011486	0.00848923	0.00911458	0.0096618	0.00951727	0.00802038	0.00910827	0.0100045	0.010151	0.00977709
2.29622	0.0103196	0.0104812	0	0.0108581	0	0.00948334	0.0117403	0.0106438	0.0126514	0.00920202	0.0110766	0.00906236	0.0101213	0.0113136	0.0095304	0.010498	0.0115653	0.00854784	0.00917751	0.00972851	0.00958298	0.00807575	0.00917116	0.0100736	0.0102211	0.00984459
2.3001	0.0102664	0.0104271	0	0.0108021	0	0.00943443	0.0116797	0.0105889	0.0125861	0.00915456	0.0110194	0.00901562	0.0100691	0.0112552	0.00948124	0.0104438	0.0115057	0.00850376	0.00913017	0.00967833	0.00953355	0.0080341	0.00912385	0.0100216	0.0101684	0.00979381
2.303	0.0101868	0.0103463	0	0.0107184	0	0.00936126	0.0115891	0.0105067	0.0124885	0.00908356	0.010934	0.0089457	0.00999097	0.0111679	0.00940771	0.0103628	0.0114164	0.00843781	0.00905937	0.00960327	0.00945962	0.0079718	0.0090531	0.00994389	0.0100895	0.00971786
2.30591	0.0100982	0.0102563	0	0.0106252	0	0.00927988	0.0114884	0.0104154	0.0123799	0.00900459	0.0108389	0.00886793	0.00990411	0.0110708	0.00932592	0.0102728	0.0113172	0.00836445	0.00898061	0.00951979	0.00937738	0.00790249	0.00897439	0.00985744	0.0100018	0.00963338
2.30784	0.0100096	0.0101664	0	0.010532	0	0.00919849	0.0113876	0.0103241	0.0122714	0.00892562	0.0107439	0.00879016	0.00981725	0.0109738	0.00924414	0.0101827	0.0112179	0.0082911	0.00890185	0.0094363	0.00929514	0.00783319	0.00889569	0.00977099	0.00991409	0.00954889
2.30978	0.00993003	0.0100855	0	0.0104482	0	0.00912533	0.011297	0.0102419	0.0121738	0.00885463	0.0106584	0.00872024	0.00973916	0.0108865	0.00917061	0.0101017	0.0111287	0.00822515	0.00883104	0.00936124	0.00922121	0.00777088	0.00882493	0.00969327	0.00983523	0.00947294
2.31171	0.00984147	0.00999556	0	0.010355	0	0.00904394	0.0111963	0.0101506	0.0120652	0.00877566	0.0105633	0.00864247	0.0096523	0.0107894	0.00908882	0.0100116	0.0110295	0.00815179	0.00875228	0.00927775	0.00913897	0.00770158	0.00874622	0.00960682	0.00974751	0.00938846
2.31365	0.00975299	0.0099057	0	0.010262	0	0.00896264	0.0110956	0.0100593	0.0119567	0.00869677	0.0104684	0.00856478	0.00956553	0.0106924	0.00900712	0.00992157	0.0109303	0.00807851	0.0086736	0.00919435	0.00905681	0.00763234	0.0086676	0.00952046	0.00965989	0.00930406
2.31462	0.00966443	0.00981575	0	0.0101688	0	0.00888126	0.0109949	0.009968	0.0118482	0.0086178	0.0103733	0.008487	0.00947867	0.0105953	0.00892533	0.00983148	0.0108311	0.00800515	0.00859484	0.00911086	0.00897457	0.00756304	0.00858889	0.00943401	0.00957217	0.00921957
2.31559	0.00957596	0.0097259	0	0.0100757	0	0.00879996	0.0108942	0.00987675	0.0117397	0.00853891	0.0102784	0.00840931	0.0093919	0.0104983	0.00884362	0.00974148	0.0107319	0.00793187	0.00851616	0.00902746	0.00889242	0.0074938	0.00851027	0.00934765	0.00948454	0.00913517
2.31752	0.0094874	0.00963595	0	0.0099825	0	0.00871857	0.0107935	0.00978541	0.0116311	0.00845994	0.0101833	0.00833154	0.00930504	0.0104012	0.00876183	0.00965139	0.0106327	0.00785852	0.0084374	0.00894397	0.00881018	0.0074245	0.00843156	0.0092612	0.00939683	0.00905069
2.31849	0.00939893	0.00954609	0	0.00988941	0	0.00863727	0.0106928	0.00969415	0.0115227	0.00838105	0.0100883	0.00825385	0.00921827	0.0103042	0.00868013	0.00956139	0.0105335	0.00778523	0.00835872	0.00886056	0.00872802	0.00735526	0.00835294	0.00917484	0.0093092	0.00896629
2.32043	0.00931922	0.00946514	0	0.00980554	0	0.00856402	0.0106022	0.00961195	0.011425	0.00830997	0.0100028	0.00818385	0.0091401	0.0102168	0.00860652	0.0094803	0.0104442	0.00771921	0.00828784	0.00878542	0.008654	0.00729289	0.0082821	0.00909703	0.00923026	0.00889025
2.32139	0.00923075	0.00937528	0	0.00971246	0	0.00848272	0.0105015	0.0095207	0.0113165	0.00823108	0.00990783	0.00810616	0.00905333	0.0101198	0.00852481	0.0093903	0.010345	0.00764593	0.00820916	0.00870202	0.00857185	0.00722365	0.00820348	0.00901067	0.00914263	0.00880585
2.32333	0.00914219	0.00928533	0	0.00961927	0	0.00840134	0.0104007	0.00942935	0.0112079	0.00815211	0.00981277	0.00802839	0.00896647	0.0100227	0.00844302	0.00930021	0.0102458	0.00757258	0.0081304	0.00861853	0.00848961	0.00715435	0.00812477	0.00892422	0.00905491	0.00872137
2.3243	0.00905372	0.00919548	0	0.00952619	0	0.00832003	0.0103001	0.0093381	0.0110995	0.00807322	0.00971781	0.00795069	0.0088797	0.00992575	0.00836132	0.00921021	0.0101466	0.00749929	0.00805172	0.00853513	0.00840745	0.00708511	0.00804614	0.00883786	0.00896729	0.00863697
2.32527	0.0089652	0.00910558	0	0.00943305	0	0.00823869	0.0101994	0.0092468	0.0109909	0.00799429	0.0096228	0.00787296	0.00879288	0.00982871	0.00827957	0.00912016	0.0100474	0.00742597	0.007973	0.00845168	0.00832525	0.00701584	0.00796748	0.00875145	0.00887962	0.00855253
2.3272	0.00887669	0.00901568	0	0.00933992	0	0.00815736	0.0100987	0.00915552	0.0108824	0.00791537	0.0095278	0.00779524	0.00870608	0.00973168	0.00819783	0.00903013	0.00994823	0.00735266	0.00789428	0.00836824	0.00824306	0.00694658	0.00788882	0.00866505	0.00879195	0.00846809
2.32817	0.00878818	0.00892578	0	0.00924679	0	0.00807601	0.009998	0.00906422	0.0107739	0.00783644	0.00943279	0.0077175	0.00861926	0.00963464	0.00811608	0.00894008	0.00984902	0.00727934	0.00781556	0.0082848	0.00816087	0.00687731	0.00781016	0.00857865	0.00870428	0.00838365
2.33011	0.00869967	0.00883589	0	0.00915366	0	0.00799468	0.00989731	0.00897293	0.0106654	0.00775752	0.00933779	0.00763978	0.00853246	0.0095376	0.00803435	0.00885004	0.00974983	0.00720603	0.00773685	0.00820136	0.00807868	0.00680805	0.0077315	0.00849225	0.00861662	0.00829922
2.33108	0.00861115	0.00874598	0	0.00906053	0	0.00791333	0.00979661	0.00888164	0.0105569	0.00767859	0.00924278	0.00756205	0.00844564	0.00944056	0.0079526	0.00876	0.00965063	0.00713271	0.00765813	0.00811791	0.00799648	0.00673878	0.00765283	0.00840584	0.00852895	0.00821478
2.33301	0.00852265	0.00865609	0	0.0089674	0	0.007832	0.00969592	0.00879035	0.0104484	0.00759966	0.00914778	0.00748432	0.00835883	0.00934353	0.00787086	0.00866996	0.00955144	0.0070594	0.00757942	0.00803447	0.00791429	0.00666952	0.00757417	0.00831945	0.00844128	0.00813034
2.33398	0.00844298	0.00857517	0	0.00888357	0	0.00775878	0.00960528	0.00870818	0.0103507	0.00752862	0.00906227	0.00741436	0.0082807	0.00925619	0.00779728	0.00858891	0.00946215	0.00699341	0.00750857	0.00795937	0.00784031	0.00660717	0.00750337	0.00824168	0.00836238	0.00805434
2.33591	0.00835447	0.00848528	0	0.00879045	0	0.00767745	0.00950459	0.00861689	0.0102422	0.0074497	0.00896727	0.00733663	0.00819389	0.00915915	0.00771555	0.00849888	0.00936296	0.0069201	0.00742986	0.00787593	0.00775812	0.00653791	0.00742471	0.00815528	0.00827471	0.00796991
2.33688	0.00826594	0.00839537	0	0.0086973	0	0.0075961	0.00940388	0.00852558	0.0101337	0.00737076	0.00887225	0.00725889	0.00810707	0.0090621	0.00763379	0.00840882	0.00926375	0.00684677	0.00735113	0.00779248	0.00767591	0.00646863	0.00734604	0.00806887	0.00818703	0.00788546
2.33785	0.00817744	0.00830548	0	0.00860417	0	0.00751476	0.00930318	0.0084343	0.0100252	0.00729184	0.00877725	0.00718117	0.00802026	0.00896507	0.00755205	0.00831878	0.00916456	0.00677346	0.00727241	0.00770904	0.00759372	0.00639937	0.00726738	0.00798247	0.00809937	0.00780102
2.33979	0.00808893	0.00821558	0	0.00851105	0	0.00743343	0.00920249	0.00834301	0.00991667	0.00721292	0.00868225	0.00710345	0.00793345	0.00886804	0.00747031	0.00822874	0.00906537	0.00670015	0.0071937	0.0076256	0.00751153	0.0063301	0.00718872	0.00789607	0.00801171	0.00771659
2.34172	0.00800041	0.00812568	0	0.00841791	0	0.00735208	0.00910179	0.00825171	0.00980815	0.00713399	0.00858724	0.00702571	0.00784664	0.00877099	0.00738857	0.0081387	0.00896617	0.00662683	0.00711498	0.00754215	0.00742933	0.00626083	0.00711006	0.00780966	0.00792404	0.00763215
2.34366	0.0079119	0.00803578	0	0.00832478	0	0.00727074	0.00900109	0.00816041	0.00969963	0.00705506	0.00849223	0.00694798	0.00775982	0.00867395	0.00730682	0.00804865	0.00886696	0.00655351	0.00703626	0.00745871	0.00734713	0.00619156	0.00703139	0.00772326	0.00783636	0.00754771
2.34559	0.00782338	0.00794587	0	0.00823164	0	0.0071894	0.00890038	0.00806912	0.00959111	0.00697613	0.00839722	0.00687025	0.00767301	0.00857691	0.00722507	0.00795861	0.00876776	0.00648019	0.00695754	0.00737526	0.00726494	0.00612229	0.00695273	0.00763685	0.00774869	0.00746326
2.34753	0.00774371	0.00786496	0	0.00814781	0	0.00711618	0.00880975	0.00798694	0.00949344	0.00690508	0.00831171	0.00680028	0.00759487	0.00848957	0.00715149	0.00787756	0.00867848	0.0064142	0.00688669	0.00730016	0.00719095	0.00605995	0.00688192	0.00755908	0.00766978	0.00738726
2.34947	0.00765519	0.00777506	0	0.00805468	0	0.00703484	0.00870905	0.00789565	0.00938493	0.00682615	0.0082167	0.00672255	0.00750805	0.00839253	0.00706975	0.00778751	0.00857927	0.00634088	0.00680797	0.00721671	0.00710875	0.00599068	0.00680326	0.00747268	0.00758211	0.00730282
2.35237	0.00756667	0.00768514	0	0.00796153	0	0.00695349	0.00860833	0.00780434	0.0092764	0.00674722	0.00812168	0.00664481	0.00742123	0.00829547	0.00698799	0.00769746	0.00848006	0.00626755	0.00672924	0.00713325	0.00702655	0.0059214	0.00672459	0.00738626	0.00749443	0.00721837
2.35528	0.007487	0.00760423	0	0.00787771	0	0.00688028	0.0085177	0.00772217	0.00917873	0.00667617	0.00803617	0.00657485	0.00734309	0.00820813	0.00691442	0.00761641	0.00839078	0.00620156	0.00665839	0.00705815	0.00695257	0.00585906	0.00665378	0.00730849	0.00741552	0.00714237
2.36012	0.00739847	0.00751431	0	0.00778456	0	0.00679892	0.00841698	0.00763086	0.0090702	0.00659724	0.00794115	0.00649711	0.00725627	0.00811108	0.00683266	0.00752635	0.00829156	0.00612824	0.00657966	0.00697469	0.00687036	0.00578978	0.00657511	0.00722208	0.00732784	0.00705792
2.36399	0.00731878	0.00743337	0	0.00770071	0	0.00672569	0.00832632	0.00754866	0.00897249	0.00652617	0.00785561	0.00642712	0.0071781	0.00802371	0.00675906	0.00744528	0.00820225	0.00606222	0.00650879	0.00689956	0.00679635	0.00572741	0.00650428	0.00714428	0.00724891	0.00698189
2.36883	0.00723909	0.00735244	0	0.00761686	0	0.00665246	0.00823566	0.00746647	0.0088748	0.00645511	0.00777008	0.00635714	0.00709995	0.00793634	0.00668547	0.00736422	0.00811294	0.00599622	0.00643792	0.00682444	0.00672235	0.00566505	0.00643346	0.00706649	0.00716998	0.00690587
2.37464	0.00716825	0.00728049	0	0.00754232	0	0.00658736	0.00815507	0.00739341	0.00878795	0.00639194	0.00769404	0.00629493	0.00703047	0.00785868	0.00662004	0.00729215	0.00803355	0.00593754	0.00637492	0.00675766	0.00665657	0.00560961	0.00637051	0.00699734	0.00709982	0.00683829
2.37851	0.00708854	0.00719953	0	0.00745846	0	0.00651411	0.00806439	0.0073112	0.00869024	0.00632087	0.00760849	0.00622494	0.0069523	0.0077713	0.00654643	0.00721107	0.00794422	0.00587152	0.00630403	0.00668252	0.00658255	0.00554724	0.00629967	0.00691954	0.00702087	0.00676225
2.38335	0.00700886	0.0071186	0	0.00737461	0	0.00644088	0.00797373	0.00722901	0.00859254	0.00624981	0.00752296	0.00615496	0.00687414	0.00768393	0.00647284	0.00713	0.00785491	0.00580551	0.00623316	0.00660739	0.00650855	0.00548488	0.00622885	0.00684175	0.00694195	0.00668623
2.38722	0.00692917	0.00703766	0	0.00729077	0	0.00636765	0.00788307	0.00714682	0.00849485	0.00617876	0.00743742	0.00608498	0.00679598	0.00759657	0.00639925	0.00704894	0.00776561	0.00573951	0.0061623	0.00653227	0.00643455	0.00542252	0.00615803	0.00676396	0.00686302	0.00661021
2.39206	0.00684948	0.00695673	0	0.00720692	0	0.00629442	0.00779241	0.00706463	0.00839716	0.0061077	0.00735189	0.006015	0.00671783	0.00750921	0.00632565	0.00696787	0.0076763	0.0056735	0.00609143	0.00645715	0.00636055	0.00536016	0.00608721	0.00668617	0.00678409	0.00653419
2.3969	0.00677864	0.00688478	0	0.00713238	0	0.00622932	0.00771182	0.00699156	0.00831031	0.00604453	0.00727585	0.00595279	0.00664835	0.00743154	0.00626023	0.00689581	0.00759691	0.00561482	0.00602843	0.00639036	0.00629477	0.00530472	0.00602426	0.00661702	0.00671393	0.00646662
2.40562	0.00669894	0.00680383	0	0.00704853	0	0.00615608	0.00762115	0.00690936	0.00821261	0.00597346	0.00719031	0.0058828	0.00657018	0.00734417	0.00618663	0.00681473	0.00750759	0.00554881	0.00595755	0.00631523	0.00622076	0.00524235	0.00595343	0.00653923	0.00663499	0.00639059
2.41336	0.00666346	0.0067678	0	0.0070112	0	0.00612348	0.00758079	0.00687277	0.00816911	0.00594183	0.00715223	0.00585165	0.00653539	0.00730528	0.00615386	0.00677864	0.00746783	0.00551942	0.005926	0.00628179	0.00618782	0.00521459	0.0059219	0.00650459	0.00659985	0.00635674
2.42014	0.0066988	0.00680369	0	0.00704837	0	0.00615595	0.00762099	0.00690921	0.00821243	0.00597334	0.00719016	0.00588268	0.00657004	0.00734401	0.0061865	0.00681459	0.00750743	0.00554869	0.00595742	0.0063151	0.00622063	0.00524224	0.0059533	0.00653908	0.00663485	0.00639045
2.42691	0.00675184	0.00685755	0	0.00710418	0	0.00620469	0.00768133	0.00696392	0.00827745	0.00602063	0.00724708	0.00592925	0.00662206	0.00740216	0.00623548	0.00686854	0.00756687	0.00559262	0.00600459	0.0063651	0.00626988	0.00528374	0.00600044	0.00659086	0.00668738	0.00644105
2.43369	0.00682258	0.0069294	0	0.00717861	0	0.0062697	0.00776181	0.00703688	0.00836418	0.00608371	0.00732301	0.00599138	0.00669144	0.00747971	0.00630081	0.00694051	0.00764615	0.00565122	0.0060675	0.00643178	0.00633557	0.0053391	0.0060633	0.00665991	0.00675745	0.00650853
2.4424	0.00684022	0.00694732	0	0.00719717	0	0.00628591	0.00778188	0.00705507	0.0083858	0.00609944	0.00734195	0.00600687	0.00670874	0.00749905	0.0063171	0.00695845	0.00766592	0.00566583	0.00608319	0.00644841	0.00635195	0.00535291	0.00607898	0.00667713	0.00677492	0.00652536
2.44821	0.00680474	0.00691128	0	0.00715984	0	0.0062533	0.00774151	0.00701848	0.00834231	0.0060678	0.00730387	0.00597571	0.00667395	0.00746016	0.00628433	0.00692236	0.00762616	0.00563644	0.00605164	0.00641497	0.00631901	0.00532514	0.00604745	0.0066425	0.00673978	0.00649151
2.45305	0.00674274	0.00684831	0	0.00709461	0	0.00619633	0.00767098	0.00695453	0.00826629	0.00601251	0.00723732	0.00592126	0.00661314	0.00739218	0.00622707	0.00685928	0.00755667	0.00558508	0.0059965	0.00635652	0.00626143	0.00527662	0.00599235	0.00658197	0.00667837	0.00643236
2.45789	0.00666305	0.00676738	0	0.00701076	0	0.0061231	0.00758032	0.00687234	0.0081686	0.00594146	0.00715178	0.00585128	0.00653498	0.00730482	0.00615348	0.00677822	0.00746736	0.00551908	0.00592563	0.00628139	0.00618743	0.00521426	0.00592153	0.00650419	0.00659944	0.00635634
2.46273	0.0065922	0.00669542	0	0.00693621	0	0.00605799	0.00749972	0.00679927	0.00808174	0.00587828	0.00707574	0.00578906	0.00646549	0.00722715	0.00608805	0.00670615	0.00738796	0.00546039	0.00586262	0.0062146	0.00612164	0.00515882	0.00585856	0.00643503	0.00652927	0.00628876
2.4666	0.00651251	0.00661448	0	0.00685237	0	0.00598476	0.00740906	0.00671707	0.00798405	0.00580722	0.00699021	0.00571909	0.00638734	0.00713978	0.00601446	0.00662508	0.00729866	0.00539438	0.00579175	0.00613948	0.00604764	0.00509646	0.00578774	0.00635724	0.00645034	0.00621274
2.47047	0.00643282	0.00653355	0	0.00676852	0	0.00591153	0.0073184	0.00663488	0.00788636	0.00573617	0.00690467	0.00564911	0.00630918	0.00705242	0.00594086	0.00654402	0.00720935	0.00532838	0.00572088	0.00606436	0.00597364	0.0050341	0.00571693	0.00627945	0.00637141	0.00613672
2.47532	0.00635314	0.00645261	0	0.00668467	0	0.0058383	0.00722774	0.00655269	0.00778866	0.00566511	0.00681914	0.00557913	0.00623102	0.00696506	0.00586727	0.00646295	0.00712004	0.00526237	0.00565002	0.00598923	0.00589964	0.00497174	0.00564611	0.00620166	0.00629249	0.0060607
2.47919	0.00627345	0.00637168	0	0.00660083	0	0.00576507	0.00713708	0.0064705	0.00769097	0.00559405	0.00673361	0.00550915	0.00615287	0.0068777	0.00579368	0.00638189	0.00703074	0.00519637	0.00557915	0.00591411	0.00582564	0.00490938	0.00557529	0.00612388	0.00621356	0.00598468
2.48403	0.00619376	0.00629074	0	0.00651698	0	0.00569184	0.00704643	0.00638831	0.00759328	0.00552299	0.00664808	0.00543917	0.00607471	0.00679033	0.00572008	0.00630082	0.00694143	0.00513036	0.00550828	0.00583899	0.00575164	0.00484702	0.00550447	0.00604609	0.00613463	0.00590866
2.4908	0.00611407	0.0062098	0	0.00643313	0	0.0056186	0.00695576	0.00630611	0.00749557	0.00545193	0.00656253	0.00536918	0.00599655	0.00670296	0.00564648	0.00621975	0.00685211	0.00506435	0.0054374	0.00576386	0.00567764	0.00478465	0.00543364	0.00596829	0.0060557	0.00583263
2.49855	0.00604321	0.00613783	0	0.00635857	0	0.00555348	0.00687515	0.00623303	0.0074087	0.00538874	0.00648648	0.00530696	0.00592705	0.00662528	0.00558104	0.00614766	0.0067727	0.00500565	0.00537439	0.00569706	0.00561183	0.0047292	0.00537067	0.00589912	0.00598552	0.00576503
2.50629	0.00600774	0.0061018	0	0.00632125	0	0.00552089	0.00683479	0.00619644	0.00736522	0.00535711	0.00644841	0.00527581	0.00589226	0.00658639	0.00554828	0.00611158	0.00673295	0.00497627	0.00534284	0.00566362	0.0055789	0.00470144	0.00533915	0.0058645	0.00595038	0.0057312
2.5121	0.00601652	0.00611073	0	0.00633049	0	0.00552896	0.00684479	0.0062055	0.00737599	0.00536495	0.00645783	0.00528352	0.00590088	0.00659602	0.0055564	0.00612052	0.00674279	0.00498355	0.00535065	0.0056719	0.00558705	0.00470831	0.00534695	0.00587307	0.00595908	0.00573958
2.51985	0.00606957	0.0061646	0	0.00638631	0	0.00557771	0.00690514	0.00626022	0.00744102	0.00541225	0.00651477	0.00533011	0.00595291	0.00665418	0.00560539	0.00617448	0.00680224	0.00502749	0.00539783	0.00572191	0.00563631	0.00474983	0.0053941	0.00592486	0.00601162	0.00579018
2.52565	0.00613145	0.00622746	0	0.00645142	0	0.00563458	0.00697554	0.00632405	0.00751689	0.00546743	0.0065812	0.00538445	0.0060136	0.00672202	0.00566254	0.00623743	0.0068716	0.00507875	0.00545287	0.00578025	0.00569378	0.00479825	0.00544909	0.00598527	0.00607292	0.00584922
2.53243	0.00619335	0.00629032	0	0.00651655	0	0.00569146	0.00704595	0.00638788	0.00759277	0.00552262	0.00664763	0.0054388	0.00607431	0.00678988	0.0057197	0.0063004	0.00694096	0.00513002	0.00550791	0.0058386	0.00575126	0.00484669	0.0055041	0.00604568	0.00613422	0.00590826
2.53824	0.00626409	0.00636217	0	0.00659098	0	0.00575647	0.00712643	0.00646085	0.00767949	0.0055857	0.00672356	0.00550093	0.00614369	0.00686743	0.00578503	0.00637236	0.00702024	0.00518861	0.00557082	0.00590528	0.00581695	0.00490205	0.00556697	0.00611474	0.00620429	0.00597575
2.54502	0.00633484	0.00643403	0	0.00666542	0	0.00582148	0.00720692	0.00653382	0.00776623	0.00564879	0.0067995	0.00556306	0.00621308	0.006945	0.00585037	0.00644433	0.00709953	0.00524721	0.00563374	0.00597198	0.00588265	0.00495742	0.00562984	0.0061838	0.00627436	0.00604324
2.55179	0.00639673	0.00649689	0	0.00673054	0	0.00587836	0.00727734	0.00659766	0.00784211	0.00570398	0.00686593	0.00561741	0.00627378	0.00701285	0.00590753	0.0065073	0.0071689	0.00529848	0.00568879	0.00603033	0.00594012	0.00500585	0.00568485	0.00624422	0.00633566	0.00610229
2.55857	0.00645862	0.00655975	0	0.00679567	0	0.00593524	0.00734775	0.00666149	0.00791799	0.00575917	0.00693237	0.00567176	0.00633449	0.00708071	0.00596469	0.00657026	0.00723826	0.00534975	0.00574383	0.00608868	0.0059976	0.00505429	0.00573985	0.00630464	0.00639697	0.00616133
2.56631	0.00649396	0.00659564	0	0.00683285	0	0.00596771	0.00738795	0.00669794	0.0079613	0.00579068	0.00697029	0.00570279	0.00636914	0.00711944	0.00599732	0.00660621	0.00727786	0.00537902	0.00577525	0.00612199	0.00603041	0.00508194	0.00577126	0.00633913	0.00643196	0.00619504
2.57599	0.00652929	0.00663153	0	0.00687002	0	0.00600018	0.00742815	0.00673438	0.00800462	0.00582219	0.00700822	0.00573382	0.0064038	0.00715818	0.00602995	0.00664215	0.00731746	0.00540828	0.00580668	0.0061553	0.00606322	0.00510959	0.00580266	0.00637362	0.00646696	0.00622875
2.58471	0.0065292	0.00663143	0	0.00686993	0	0.0060001	0.00742805	0.00673429	0.00800451	0.00582211	0.00700812	0.00573374	0.00640371	0.00715808	0.00602987	0.00664206	0.00731736	0.00540821	0.0058066	0.00615521	0.00606314	0.00510952	0.00580258	0.00637353	0.00646687	0.00622866
2.59342	0.00651143	0.00661338	0	0.00685123	0	0.00598376	0.00740782	0.00671596	0.00798272	0.00580626	0.00698904	0.00571813	0.00638627	0.00713859	0.00601345	0.00662398	0.00729744	0.00539349	0.00579079	0.00613846	0.00604663	0.00509561	0.00578678	0.00635618	0.00644927	0.0062117
2.60213	0.0064848	0.00658634	0	0.00682321	0	0.0059593	0.00737754	0.0066885	0.00795008	0.00578252	0.00696047	0.00569475	0.00636016	0.00710941	0.00598887	0.00659689	0.0072676	0.00537143	0.00576711	0.00611336	0.00602191	0.00507477	0.00576312	0.00633019	0.0064229	0.00618631
2.60891	0.00643162	0.00653233	0	0.00676726	0	0.00591042	0.00731703	0.00663364	0.00788488	0.00573509	0.00690338	0.00564805	0.006308	0.0070511	0.00593975	0.00654279	0.007208	0.00532738	0.00571982	0.00606322	0.00597252	0.00503316	0.00571586	0.00627828	0.00637022	0.00613557
2.61665	0.00638731	0.00648732	0	0.00672064	0	0.00586971	0.00726662	0.00658794	0.00783056	0.00569558	0.00685582	0.00560914	0.00626455	0.00700253	0.00589883	0.00649772	0.00715835	0.00529068	0.00568041	0.00602145	0.00593138	0.00499848	0.00567648	0.00623503	0.00632634	0.0060933
2.62343	0.00631645	0.00641535	0	0.00664607	0	0.00580458	0.007186	0.00651485	0.00774368	0.00563239	0.00677976	0.00554691	0.00619504	0.00692483	0.00583338	0.00642563	0.00707892	0.00523198	0.00561739	0.00595465	0.00586557	0.00494302	0.0056135	0.00616585	0.00625615	0.0060257
2.62923	0.00625444	0.00635237	0	0.00658082	0	0.0057476	0.00711545	0.00645089	0.00766766	0.0055771	0.0067132	0.00549245	0.00613422	0.00685685	0.00577612	0.00636254	0.00700943	0.00518062	0.00556224	0.00589619	0.00580799	0.0048945	0.00555839	0.00610532	0.00619473	0.00596654
2.63504	0.00618359	0.00628041	0	0.00650628	0	0.00568249	0.00703485	0.00637782	0.0075808	0.00551392	0.00663715	0.00543023	0.00606473	0.00677918	0.00571069	0.00629047	0.00693003	0.00512193	0.00549923	0.00582939	0.00574219	0.00483905	0.00549543	0.00603616	0.00612456	0.00589895
2.64085	0.00612158	0.00621743	0	0.00644104	0	0.00562551	0.00696431	0.00631387	0.00750479	0.00545863	0.0065706	0.00537578	0.00600392	0.0067112	0.00565342	0.0062274	0.00686054	0.00507057	0.00544409	0.00577094	0.00568462	0.00479053	0.00544032	0.00597563	0.00606314	0.0058398
2.64666	0.00605073	0.00614547	0	0.00636648	0	0.00556039	0.0068837	0.00624078	0.00741792	0.00539545	0.00649455	0.00531356	0.00593443	0.00663352	0.00558799	0.00615531	0.00678113	0.00501188	0.00538107	0.00570414	0.00561882	0.00473508	0.00537735	0.00590646	0.00599296	0.00577221
2.65247	0.00597988	0.00607351	0	0.00629194	0	0.00549529	0.0068031	0.00616771	0.00733106	0.00533227	0.0064185	0.00525134	0.00586494	0.00655585	0.00552255	0.00608324	0.00670172	0.0049532	0.00531807	0.00563735	0.00555302	0.00467964	0.00531439	0.0058373	0.00592279	0.00570462
2.65828	0.00590903	0.00600155	0	0.00621739	0	0.00543018	0.00672249	0.00609463	0.0072442	0.00526909	0.00634245	0.00518912	0.00579545	0.00647817	0.00545712	0.00601116	0.00662232	0.00489451	0.00525506	0.00557056	0.00548723	0.00462419	0.00525142	0.00576814	0.00585262	0.00563703
2.66409	0.00583818	0.00592959	0	0.00614284	0	0.00536507	0.00664189	0.00602156	0.00715735	0.00520592	0.00626641	0.00512691	0.00572596	0.0064005	0.00539169	0.00593909	0.00654292	0.00483583	0.00519205	0.00550377	0.00542144	0.00456875	0.00518846	0.00569898	0.00578244	0.00556944
2.66989	0.00576732	0.00585762	0	0.00606829	0	0.00529995	0.00656128	0.00594847	0.00707048	0.00514273	0.00619035	0.00506468	0.00565647	0.00632282	0.00532625	0.00586701	0.00646351	0.00477713	0.00512903	0.00543697	0.00535564	0.0045133	0.00512548	0.00562981	0.00571226	0.00550185
2.67764	0.00570532	0.00579465	0	0.00600305	0	0.00524298	0.00649074	0.00588453	0.00699446	0.00508745	0.0061238	0.00501023	0.00559566	0.00625484	0.00526899	0.00580393	0.00639402	0.00472578	0.00507389	0.00537852	0.00529806	0.00446478	0.00507038	0.00556929	0.00565085	0.0054427
2.68635	0.005661	0.00574964	0	0.00595642	0	0.00520225	0.00644032	0.00583882	0.00694013	0.00504793	0.00607624	0.00497131	0.00555219	0.00620626	0.00522806	0.00575885	0.00634436	0.00468907	0.00503448	0.00533674	0.00525691	0.0044301	0.005031	0.00552603	0.00560696	0.00540042
2.69506	0.00561667	0.00570462	0	0.00590978	0	0.00516152	0.00638989	0.0057931	0.00688579	0.0050084	0.00602866	0.00493239	0.00550872	0.00615766	0.00518713	0.00571376	0.00629468	0.00465235	0.00499506	0.00529495	0.00521575	0.00439541	0.0049916	0.00548276	0.00556305	0.00535814
2.70184	0.00557235	0.0056596	0	0.00586314	0	0.00512078	0.00633947	0.00574738	0.00683145	0.00496888	0.00598108	0.00489346	0.00546524	0.00610907	0.00514619	0.00566867	0.006245	0.00461564	0.00495564	0.00525317	0.00517459	0.00436072	0.00495221	0.00543949	0.00551915	0.00531585
2.70862	0.00551918	0.0056056	0	0.0058072	0	0.00507193	0.00627898	0.00569255	0.00676627	0.00492147	0.00592402	0.00484678	0.0054131	0.00605078	0.00509709	0.00561458	0.00618542	0.0045716	0.00490836	0.00520305	0.00512522	0.00431911	0.00490496	0.00538759	0.0054665	0.00526513
2.71539	0.00545717	0.00554262	0	0.00574195	0	0.00501494	0.00620843	0.00562859	0.00669025	0.00486617	0.00585746	0.00479232	0.00535228	0.0059828	0.00503983	0.0055515	0.00611592	0.00452024	0.00485321	0.00514459	0.00506763	0.00427059	0.00484985	0.00532706	0.00540508	0.00520598
2.72217	0.00539516	0.00547964	0	0.00567671	0	0.00495795	0.00613789	0.00556463	0.00661423	0.00481088	0.0057909	0.00473786	0.00529146	0.00591481	0.00498256	0.00548842	0.00604643	0.00446887	0.00479806	0.00508613	0.00501005	0.00422206	0.00479474	0.00526653	0.00534366	0.00514682
2.72894	0.0053243	0.00540767	0	0.00560215	0	0.00489284	0.00605727	0.00549154	0.00652736	0.00474769	0.00571484	0.00467564	0.00522197	0.00583713	0.00491712	0.00541633	0.00596702	0.00441018	0.00473505	0.00501933	0.00494425	0.00416661	0.00473177	0.00519736	0.00527347	0.00507922
2.73572	0.00526229	0.00534469	0	0.0055369	0	0.00483585	0.00598673	0.00542758	0.00645134	0.0046924	0.00564828	0.00462118	0.00516115	0.00576914	0.00485985	0.00535325	0.00589752	0.00435881	0.0046799	0.00496087	0.00488666	0.00411808	0.00467666	0.00513683	0.00521206	0.00502007
2.7425	0.00520914	0.0052907	0	0.00548097	0	0.004787	0.00592625	0.00537276	0.00638617	0.004645	0.00559123	0.0045745	0.00510901	0.00571087	0.00481076	0.00529918	0.00583795	0.00431478	0.00463263	0.00491076	0.0048373	0.00407648	0.00462942	0.00508494	0.00515941	0.00496936
2.74927	0.00515597	0.0052367	0	0.00542504	0	0.00473815	0.00586577	0.00531793	0.00632099	0.00459759	0.00553416	0.00452781	0.00505687	0.00565258	0.00476166	0.00524509	0.00577837	0.00427075	0.00458535	0.00486064	0.00478793	0.00403488	0.00458217	0.00503304	0.00510675	0.00491864
2.75702	0.00510281	0.00518271	0	0.0053691	0	0.00468929	0.00580529	0.00526309	0.00625582	0.00455019	0.0054771	0.00448113	0.00500473	0.0055943	0.00471256	0.00519101	0.00571878	0.00422671	0.00453807	0.00481052	0.00473856	0.00399327	0.00453492	0.00498115	0.00505409	0.00486792
2.76573	0.00504964	0.00512871	0	0.00531316	0	0.00464044	0.0057448	0.00520826	0.00619064	0.00450278	0.00542004	0.00443444	0.00495259	0.00553602	0.00466346	0.00513693	0.0056592	0.00418268	0.00449079	0.0047604	0.00468919	0.00395167	0.00448768	0.00492925	0.00500144	0.00481721
2.77444	0.00501417	0.00509268	0	0.00527583	0	0.00460783	0.00570444	0.00517166	0.00614714	0.00447114	0.00538195	0.00440328	0.00491779	0.00549712	0.0046307	0.00510083	0.00561944	0.00415329	0.00445923	0.00472696	0.00465625	0.00392391	0.00445615	0.00489462	0.0049663	0.00478336
2.78316	0.00496984	0.00504766	0	0.00522919	0	0.0045671	0.00565401	0.00512595	0.0060928	0.00443162	0.00533438	0.00436436	0.00487432	0.00544852	0.00458976	0.00505574	0.00556976	0.00411657	0.00441981	0.00468517	0.00461509	0.00388922	0.00441675	0.00485135	0.00492239	0.00474107
2.79284	0.00494321	0.00502061	0	0.00520117	0	0.00454263	0.00562371	0.00509848	0.00606015	0.00440787	0.00530579	0.00434097	0.0048482	0.00541933	0.00456517	0.00502865	0.00553992	0.00409451	0.00439613	0.00466006	0.00459035	0.00386838	0.00439309	0.00482535	0.00489602	0.00471567
2.80155	0.00492542	0.00500254	0	0.00518246	0	0.00452628	0.00560348	0.00508013	0.00603835	0.00439201	0.0052867	0.00432535	0.00483075	0.00539983	0.00454874	0.00501056	0.00551999	0.00407978	0.00438031	0.0046433	0.00457384	0.00385446	0.00437728	0.00480799	0.0048784	0.0046987
2.81123	0.00491649	0.00499347	0	0.00517306	0	0.00451808	0.00559332	0.00507092	0.0060274	0.00438405	0.00527712	0.00431751	0.004822	0.00539004	0.0045405	0.00500148	0.00550998	0.00407239	0.00437237	0.00463488	0.00456555	0.00384747	0.00436935	0.00479927	0.00486956	0.00469019
2.81994	0.00489871	0.00497541	0	0.00515435	0	0.00450173	0.00557309	0.00505258	0.0060056	0.00436819	0.00525803	0.00430189	0.00480455	0.00537054	0.00452407	0.00498338	0.00549005	0.00405765	0.00435655	0.00461811	0.00454903	0.00383355	0.00435354	0.00478191	0.00485194	0.00467322
2.82865	0.00487209	0.00494837	0	0.00512634	0	0.00447727	0.0055428	0.00502512	0.00597296	0.00434445	0.00522946	0.00427852	0.00477844	0.00534136	0.00449948	0.0049563	0.00546021	0.0040356	0.00433288	0.00459302	0.00452431	0.00381272	0.00432988	0.00475593	0.00482558	0.00464782
2.83737	0.00482776	0.00490335	0	0.0050797	0	0.00443653	0.00549237	0.0049794	0.00591862	0.00430493	0.00518188	0.00423959	0.00473497	0.00529276	0.00445855	0.00491121	0.00541053	0.00399889	0.00429346	0.00455123	0.00448315	0.00377803	0.00429049	0.00471266	0.00478167	0.00460554
2.84608	0.00478343	0.00485832	0	0.00503305	0	0.00439579	0.00544194	0.00493368	0.00586427	0.00426539	0.00513429	0.00420066	0.00469148	0.00524416	0.0044176	0.00486611	0.00536085	0.00396216	0.00425403	0.00450943	0.00444198	0.00374334	0.00425109	0.00466938	0.00473776	0.00456324
2.85479	0.00474796	0.0048223	0	0.00499573	0	0.0043632	0.00540158	0.00489709	0.00582078	0.00423376	0.00509622	0.00416951	0.0046567	0.00520527	0.00438485	0.00483002	0.0053211	0.00393278	0.00422249	0.004476	0.00440904	0.00371558	0.00421956	0.00463475	0.00470263	0.0045294
2.86447	0.00471248	0.00478626	0	0.0049584	0	0.00433059	0.00536122	0.0048605	0.00577729	0.00420213	0.00505814	0.00413835	0.0046219	0.00516637	0.00435208	0.00479393	0.00528133	0.0039034	0.00419093	0.00444255	0.00437609	0.00368782	0.00418803	0.00460012	0.00466749	0.00449556
2.87318	0.00469469	0.0047682	0	0.00493968	0	0.00431425	0.00534099	0.00484216	0.00575548	0.00418627	0.00503905	0.00412273	0.00460446	0.00514688	0.00433566	0.00477584	0.0052614	0.00388866	0.00417512	0.00442578	0.00435958	0.0036739	0.00417223	0.00458276	0.00464987	0.00447859
2.8819	0.00466806	0.00474115	0	0.00491166	0	0.00428978	0.00531069	0.00481469	0.00572283	0.00416252	0.00501046	0.00409935	0.00457834	0.00511768	0.00431106	0.00474875	0.00523156	0.00386661	0.00415143	0.00440068	0.00433485	0.00365306	0.00414856	0.00455676	0.0046235	0.00445319
2.89158	0.00465029	0.0047231	0	0.00489296	0	0.00427344	0.00529047	0.00479635	0.00570104	0.00414667	0.00499138	0.00408374	0.0045609	0.00509819	0.00429465	0.00473066	0.00521163	0.00385188	0.00413562	0.00438392	0.00431834	0.00363915	0.00413276	0.00453941	0.00460589	0.00443623
2.90126	0.0046325	0.00470503	0	0.00487425	0	0.0042571	0.00527023	0.00477801	0.00567924	0.00413081	0.00497229	0.00406812	0.00454346	0.00507869	0.00427822	0.00471257	0.0051917	0.00383715	0.00411981	0.00436715	0.00430183	0.00362523	0.00411696	0.00452205	0.00458828	0.00441926
2.91094	0.00463241	0.00470494	0	0.00487415	0	0.00425701	0.00527013	0.00477792	0.00567913	0.00413073	0.0049722	0.00406804	0.00454337	0.00507859	0.00427814	0.00471248	0.0051916	0.00383708	0.00411973	0.00436707	0.00430174	0.00362516	0.00411688	0.00452196	0.00458819	0.00441918
2.91965	0.00462347	0.00469587	0	0.00486475	0	0.0042488	0.00525996	0.0047687	0.00566817	0.00412276	0.0049626	0.00406019	0.00453461	0.0050688	0.00426988	0.00470339	0.00518159	0.00382967	0.00411178	0.00435864	0.00429344	0.00361816	0.00410893	0.00451324	0.00457933	0.00441065
2.92933	0.0046057	0.00467781	0	0.00484604	0	0.00423247	0.00523974	0.00475037	0.00564638	0.00410691	0.00494353	0.00404458	0.00451717	0.00504931	0.00425347	0.00468531	0.00516166	0.00381495	0.00409597	0.00434189	0.00427694	0.00360425	0.00409314	0.00449589	0.00456173	0.00439369
2.93804	0.00458791	0.00465975	0	0.00482733	0	0.00421612	0.00521951	0.00473202	0.00562458	0.00409105	0.00492444	0.00402896	0.00449973	0.00502981	0.00423704	0.00466721	0.00514173	0.00380022	0.00408015	0.00432512	0.00426042	0.00359034	0.00407733	0.00447853	0.00454411	0.00437673
2.94773	0.00455243	0.00462371	0	0.00479	0	0.00418352	0.00517914	0.00469543	0.00558108	0.00405942	0.00488635	0.00399781	0.00446493	0.00499091	0.00420428	0.00463112	0.00510197	0.00377083	0.0040486	0.00429167	0.00422747	0.00356257	0.0040458	0.00444389	0.00450897	0.00434288
2.95644	0.00453465	0.00460565	0	0.00477129	0	0.00416718	0.00515891	0.00467709	0.00555928	0.00404356	0.00486727	0.00398219	0.00444749	0.00497142	0.00418785	0.00461303	0.00508204	0.0037561	0.00403279	0.00427491	0.00421096	0.00354865	0.00402999	0.00442653	0.00449136	0.00432592
2.96612	0.00450803	0.00457861	0	0.00474328	0	0.00414271	0.00512862	0.00464963	0.00552664	0.00401982	0.00483869	0.00395881	0.00442138	0.00494223	0.00416327	0.00458595	0.0050522	0.00373405	0.00400911	0.00424981	0.00418624	0.00352782	0.00400634	0.00440054	0.00446499	0.00430052
2.97483	0.00449024	0.00456055	0	0.00472456	0	0.00412637	0.00510839	0.00463128	0.00550484	0.00400396	0.0048196	0.00394319	0.00440394	0.00492273	0.00414684	0.00456785	0.00503227	0.00371932	0.00399329	0.00423304	0.00416972	0.0035139	0.00399053	0.00438318	0.00444738	0.00428355
2.98451	0.00447246	0.00454248	0	0.00470585	0	0.00411002	0.00508816	0.00461294	0.00548303	0.0039881	0.00480051	0.00392757	0.00438649	0.00490323	0.00413042	0.00454976	0.00501234	0.00370458	0.00397748	0.00421628	0.00415321	0.00349998	0.00397472	0.00436582	0.00442976	0.00426659
2.99	0.00447238	0.0045424	0	0.00470577	0	0.00410995	0.00508807	0.00461286	0.00548293	0.00398803	0.00480042	0.0039275	0.00438641	0.00490315	0.00413034	0.00454968	0.00501225	0.00370452	0.0039774	0.0042162	0.00415313	0.00349992	0.00397465	0.00436574	0.00442968	0.00426651
3	0.00447238	0.0045424	0	0.00470577	0	0.00410995	0.00508807	0.00461286	0.00548293	0.00398803	0.00480042	0.0039275	0.00438641	0.00490315	0.00413034	0.00454968	0.00501225	0.00370452	0.0039774	0.0042162	0.00415313	0.00349992	0.00397465	0.00436574	0.00442968	0.00426651

## Sheet: MATCH_Phase_I_inlet_BC_right
time	mFR_1	mFR_2	mFR_3	mFR_4	mFR_5	mFR_6	mFR_7	mFR_8	mFR_9	mFR_10	mFR_11	mFR_12	mFR_13	mFR_14	mFR_15	mFR_16	mFR_17	mFR_18	mFR_19	mFR_20	mFR_21	mFR_22	mFR_23	mFR_24	mFR_25	mFR_26
0	0.00465719	0.00524152	0.00487881	0.00563748		0.00452608	0.0052778	0.00527779	0.00595029	0.00456029	0.00510415	0.00490182	0.0045873	0.00589417	0.00449285	0.00510415	0.00575224	0.00575184	0.00456302	0.00464546	0.00465424	0.00340268	0.00455292	0.00460866	0.00478357	0.00449092
0.0193611	0.00465719	0.00524152	0.00487881	0.00563748		0.00452608	0.0052778	0.00527779	0.00595029	0.00456029	0.00510415	0.00490182	0.0045873	0.00589417	0.00449285	0.00510415	0.00575224	0.00575184	0.00456302	0.00464546	0.00465424	0.00340268	0.00455292	0.00460866	0.00478357	0.00449092
0.0280736	0.00462024	0.00519994	0.0048401	0.00559276		0.00449017	0.00523593	0.00523592	0.00590309	0.00452411	0.00506365	0.00486293	0.00455091	0.00584741	0.00445721	0.00506365	0.0057066	0.0057062	0.00452681	0.0046086	0.00461732	0.00337569	0.0045168	0.0045721	0.00474562	0.0044553
0.0367861	0.00458329	0.00515836	0.00480139	0.00554803		0.00445426	0.00519405	0.00519405	0.00585588	0.00448793	0.00502316	0.00482405	0.00451451	0.00580065	0.00442157	0.00502316	0.00566097	0.00566057	0.00449061	0.00457175	0.0045804	0.00334869	0.00448068	0.00453554	0.00470767	0.00441967
0.0435624	0.00451871	0.00508568	0.00473374	0.00546986		0.0043915	0.00512087	0.00512087	0.00577337	0.0044247	0.00495238	0.00475607	0.00445091	0.00571892	0.00435927	0.00495238	0.0055812	0.00558081	0.00442734	0.00450733	0.00451586	0.00330151	0.00441755	0.00447163	0.00464134	0.00435739
0.0503388	0.00446336	0.00502338	0.00467575	0.00540285		0.00433771	0.00505814	0.00505814	0.00570265	0.00437049	0.00489172	0.00469781	0.00439638	0.00564886	0.00430586	0.00489172	0.00551283	0.00551245	0.00437311	0.00445211	0.00446054	0.00326107	0.00436343	0.00441685	0.00458449	0.00430401
0.0571152	0.00440799	0.00496106	0.00461775	0.00533583		0.0042839	0.0049954	0.00499539	0.00563191	0.00431628	0.00483104	0.00463954	0.00434185	0.00557879	0.00425245	0.00483104	0.00544445	0.00544407	0.00431886	0.00439689	0.00440521	0.00322061	0.00430931	0.00436206	0.00452762	0.00425063
0.0667957	0.00437103	0.00491947	0.00457904	0.0052911		0.00424798	0.00495351	0.00495351	0.00558469	0.00428009	0.00479053	0.00460064	0.00430544	0.00553202	0.0042168	0.00479053	0.0053988	0.00539843	0.00428265	0.00436003	0.00436828	0.00319361	0.00427318	0.00432549	0.00448966	0.00421499
0.0764763	0.00436173	0.00490899	0.00456929	0.00527983		0.00423894	0.00494297	0.00494296	0.0055728	0.00427098	0.00478033	0.00459084	0.00429628	0.00552024	0.00420782	0.00478033	0.00538731	0.00538693	0.00427353	0.00435074	0.00435897	0.00318681	0.00426408	0.00431628	0.0044801	0.00420601
0.0851888	0.00437087	0.00491928	0.00457886	0.00529089		0.00424782	0.00495332	0.00495332	0.00558448	0.00427992	0.00479035	0.00460046	0.00430528	0.0055318	0.00421664	0.00479035	0.00539859	0.00539822	0.00428249	0.00435986	0.00436811	0.00319349	0.00427301	0.00432532	0.00448948	0.00421483
0.0948693	0.00437078	0.00491918	0.00457877	0.00529079		0.00424774	0.00495323	0.00495322	0.00558437	0.00427984	0.00479026	0.00460037	0.00430519	0.0055317	0.00421656	0.00479026	0.00539849	0.00539811	0.0042824	0.00435977	0.00436802	0.00319343	0.00427293	0.00432524	0.0044894	0.00421474
0.10455	0.00437069	0.00491908	0.00457867	0.00529068		0.00424765	0.00495312	0.00495312	0.00558425	0.00427975	0.00479015	0.00460027	0.0043051	0.00553158	0.00421646	0.00479015	0.00539837	0.005398	0.00428231	0.00435968	0.00436793	0.00319336	0.00427284	0.00432515	0.0044893	0.00421465
0.11423	0.00436138	0.0049086	0.00456892	0.00527941		0.0042386	0.00494257	0.00494257	0.00557235	0.00427064	0.00477995	0.00459048	0.00429593	0.0055198	0.00420749	0.00477995	0.00538688	0.0053865	0.00427319	0.00435039	0.00435863	0.00318656	0.00426374	0.00431594	0.00447974	0.00420568
0.123911	0.00434286	0.00488776	0.00454952	0.00525699		0.0042206	0.00492158	0.00492158	0.00554869	0.0042525	0.00475965	0.00457098	0.00427769	0.00549636	0.00418962	0.00475965	0.005364	0.00536363	0.00425504	0.00433192	0.00434012	0.00317303	0.00424563	0.00429761	0.00446072	0.00418782
0.132623	0.00432435	0.00486692	0.00453013	0.00523458		0.00420261	0.00490061	0.0049006	0.00552504	0.00423437	0.00473937	0.0045515	0.00425946	0.00547293	0.00417176	0.00473937	0.00534114	0.00534076	0.00423691	0.00431346	0.00432162	0.0031595	0.00422753	0.00427929	0.0044417	0.00416997
0.142304	0.00431504	0.00485645	0.00452038	0.00522332		0.00419356	0.00489006	0.00489006	0.00551315	0.00422526	0.00472916	0.0045417	0.00425029	0.00546115	0.00416278	0.00472916	0.00532964	0.00532927	0.00422779	0.00430417	0.00431232	0.0031527	0.00421843	0.00427008	0.00443214	0.00416099
0.151985	0.00430574	0.00484598	0.00451064	0.00521206		0.00418453	0.00487952	0.00487952	0.00550127	0.00421616	0.00471897	0.00453192	0.00424113	0.00544938	0.00415381	0.00471897	0.00531816	0.00531779	0.00421868	0.0042949	0.00430302	0.00314591	0.00420934	0.00426088	0.00442259	0.00415203
0.159729	0.00425958	0.00479403	0.00446228	0.00515618		0.00413967	0.00482721	0.00482721	0.00544229	0.00417096	0.00466838	0.00448333	0.00419566	0.00539096	0.00410928	0.00466838	0.00526114	0.00526078	0.00417345	0.00424885	0.00425689	0.00311218	0.00416422	0.0042152	0.00437518	0.00410751
0.166505	0.00418579	0.00471098	0.00438498	0.00506686		0.00406795	0.00474358	0.00474358	0.00534801	0.0040987	0.00458751	0.00440566	0.00412298	0.00529757	0.00403809	0.00458751	0.00517	0.00516964	0.00410115	0.00417525	0.00418315	0.00305827	0.00409208	0.00414218	0.00429938	0.00403636
0.171346	0.00411202	0.00462795	0.00430769	0.00497756		0.00399626	0.00465998	0.00465998	0.00525375	0.00402646	0.00450666	0.00432802	0.00405031	0.0052042	0.00396692	0.00450666	0.00507888	0.00507853	0.00402887	0.00410166	0.00410942	0.00300437	0.00401996	0.00406917	0.00422361	0.00396522
0.176186	0.00402902	0.00453454	0.00422075	0.00487709		0.0039156	0.00456592	0.00456592	0.00514771	0.00394519	0.0044157	0.00424066	0.00396856	0.00509916	0.00388685	0.0044157	0.00497637	0.00497602	0.00394755	0.00401887	0.00402648	0.00294373	0.00393882	0.00398704	0.00413836	0.00388518
0.181994	0.00395524	0.0044515	0.00414346	0.00478778		0.00384389	0.00448231	0.00448231	0.00505345	0.00387295	0.00433483	0.004163	0.00389589	0.00500578	0.00381568	0.00433483	0.00488524	0.0048849	0.00387526	0.00394528	0.00395274	0.00288982	0.00386669	0.00391403	0.00406258	0.00381404
0.189739	0.00393674	0.00443068	0.00412407	0.00476538		0.00382591	0.00446134	0.00446134	0.00502981	0.00385483	0.00431456	0.00414353	0.00387766	0.00498237	0.00379783	0.00431456	0.00486239	0.00486205	0.00385713	0.00392682	0.00393425	0.0028763	0.0038486	0.00389572	0.00404357	0.0037962
0.194579	0.00401042	0.0045136	0.00420126	0.00485457		0.00389752	0.00454484	0.00454484	0.00512394	0.00392697	0.00439531	0.00422108	0.00395024	0.00507561	0.00386891	0.00439531	0.00495339	0.00495305	0.00392932	0.00400031	0.00400788	0.00293013	0.00392063	0.00396863	0.00411925	0.00386724
0.197483	0.00410256	0.00461731	0.00429779	0.00496611		0.00398707	0.00464926	0.00464926	0.00524167	0.0040172	0.00449629	0.00431806	0.004041	0.00519223	0.0039578	0.00449629	0.0050672	0.00506685	0.0040196	0.00409223	0.00409997	0.00299746	0.00401071	0.00405981	0.0042139	0.0039561
0.200387	0.00418548	0.00471063	0.00438465	0.00506648		0.00406765	0.00474323	0.00474323	0.00534761	0.00409839	0.00458717	0.00440534	0.00412267	0.00529717	0.00403779	0.00458717	0.00516962	0.00516926	0.00410085	0.00417494	0.00418284	0.00305804	0.00409177	0.00414187	0.00429907	0.00403606
0.202323	0.00427762	0.00481434	0.00448118	0.00517802		0.0041572	0.00484765	0.00484765	0.00546534	0.00418862	0.00468816	0.00450232	0.00421343	0.00541379	0.00412668	0.00468816	0.00528342	0.00528306	0.00419113	0.00426685	0.00427492	0.00312536	0.00418185	0.00423305	0.00439371	0.00412491
0.204259	0.00436977	0.00491805	0.00457772	0.00528957		0.00424676	0.00495209	0.00495208	0.00558308	0.00427886	0.00478915	0.00459931	0.0043042	0.00553042	0.00421558	0.00478915	0.00539724	0.00539687	0.00428142	0.00435877	0.00436701	0.00319269	0.00427194	0.00432424	0.00448836	0.00421377
0.205227	0.00446193	0.00502177	0.00467425	0.00540112		0.00433632	0.00505652	0.00505652	0.00570082	0.00436909	0.00489015	0.00469631	0.00439497	0.00564705	0.00430448	0.00489015	0.00551107	0.00551068	0.0043717	0.00445069	0.00445911	0.00326002	0.00436203	0.00441544	0.00458302	0.00430264
0.207164	0.00455407	0.00512547	0.00477078	0.00551266		0.00442587	0.00516094	0.00516094	0.00581855	0.00445932	0.00499113	0.00479329	0.00448573	0.00576367	0.00439338	0.00499113	0.00562487	0.00562448	0.00446198	0.0045426	0.00455119	0.00332734	0.00445211	0.00450662	0.00467766	0.00439149
0.208132	0.00464623	0.00522919	0.00486733	0.00562422		0.00451543	0.00526538	0.00526538	0.0059363	0.00454956	0.00509214	0.00489029	0.00457651	0.00588031	0.00448229	0.00509214	0.00573871	0.00573831	0.00455228	0.00463453	0.0046433	0.00339468	0.00454221	0.00459782	0.00477232	0.00448036
0.210068	0.00473837	0.0053329	0.00496386	0.00573576		0.00460498	0.0053698	0.0053698	0.00605403	0.00463979	0.00519313	0.00498728	0.00466727	0.00599692	0.00457118	0.00519313	0.00585251	0.00585211	0.00464256	0.00472644	0.00473538	0.003462	0.00463229	0.004689	0.00486697	0.00456921
0.211036	0.00483053	0.00543661	0.00506039	0.00584731		0.00469454	0.00547424	0.00547423	0.00617176	0.00473002	0.00529412	0.00508427	0.00475804	0.00611355	0.00466008	0.00529412	0.00596633	0.00596592	0.00473285	0.00481836	0.00482748	0.00352933	0.00472238	0.0047802	0.00496162	0.00465808
0.212004	0.00491347	0.00552996	0.00514728	0.00594771		0.00477514	0.00556823	0.00556823	0.00627773	0.00481123	0.00538502	0.00517156	0.00483974	0.00621852	0.00474009	0.00538502	0.00606878	0.00606835	0.00481411	0.00490109	0.00491036	0.00358993	0.00480346	0.00486227	0.00504681	0.00473805
0.212972	0.00500563	0.00563368	0.00524383	0.00605927		0.00486471	0.00567267	0.00567267	0.00639548	0.00490148	0.00548603	0.00526857	0.00493051	0.00633516	0.004829	0.00548603	0.00618261	0.00618218	0.00490441	0.00499302	0.00500247	0.00365727	0.00489356	0.00495347	0.00514147	0.00482693
0.21394	0.00509778	0.0057374	0.00534037	0.00617082		0.00495427	0.0057771	0.0057771	0.00651322	0.00499171	0.00558703	0.00536556	0.00502128	0.00645179	0.0049179	0.00558703	0.00629643	0.00629599	0.0049947	0.00508494	0.00509456	0.00372459	0.00498365	0.00504466	0.00523613	0.00491579
0.214908	0.00518993	0.00584111	0.0054369	0.00628237		0.00504383	0.00588154	0.00588153	0.00663096	0.00508195	0.00568802	0.00546255	0.00511205	0.00656842	0.0050068	0.00568802	0.00641025	0.0064098	0.00508499	0.00517686	0.00518665	0.00379192	0.00507374	0.00513586	0.00533078	0.00500465
0.215876	0.00528208	0.00594483	0.00553344	0.00639391		0.00513339	0.00598597	0.00598597	0.0067487	0.00517218	0.00578902	0.00555955	0.00520282	0.00668505	0.0050957	0.00578902	0.00652407	0.00652361	0.00517528	0.00526878	0.00527875	0.00385925	0.00516383	0.00522705	0.00542543	0.00509351
0.216844	0.00537425	0.00604855	0.00562999	0.00650548		0.00522295	0.00609041	0.00609041	0.00686645	0.00526243	0.00589003	0.00565655	0.0052936	0.00680169	0.00518461	0.00589003	0.0066379	0.00663744	0.00526558	0.00536071	0.00537085	0.00392659	0.00525393	0.00531825	0.00552009	0.00518239
0.217812	0.0054664	0.00615227	0.00572653	0.00661703		0.00531251	0.00619484	0.00619484	0.00698419	0.00535266	0.00599102	0.00575354	0.00538437	0.00691832	0.00527351	0.00599102	0.00675172	0.00675125	0.00535587	0.00545263	0.00546295	0.00399392	0.00534402	0.00540944	0.00561475	0.00527125
0.219748	0.00555854	0.00625597	0.00582305	0.00672856		0.00540206	0.00629927	0.00629926	0.00710192	0.00544289	0.00609201	0.00585052	0.00547513	0.00703493	0.0053624	0.00609201	0.00686553	0.00686505	0.00544615	0.00554454	0.00555503	0.00406124	0.0054341	0.00550062	0.00570939	0.0053601
0.220716	0.0056507	0.0063597	0.0059196	0.00684012		0.00549163	0.00640371	0.00640371	0.00721967	0.00553313	0.00619302	0.00594753	0.00556591	0.00715157	0.00545131	0.00619302	0.00697936	0.00697887	0.00553644	0.00563647	0.00564714	0.00412858	0.0055242	0.00559183	0.00580405	0.00544897
0.221684	0.00574286	0.00646341	0.00601614	0.00695167		0.00558118	0.00650814	0.00650814	0.00733741	0.00562337	0.00629401	0.00604452	0.00565668	0.0072682	0.00554021	0.00629401	0.00709318	0.00709269	0.00562673	0.00572839	0.00573923	0.00419591	0.00561428	0.00568302	0.00589871	0.00553784
0.222652	0.00583501	0.00656713	0.00611268	0.00706322		0.00567074	0.00661257	0.00661257	0.00745515	0.0057136	0.00639501	0.00614151	0.00574745	0.00738483	0.00562912	0.00639501	0.007207	0.0072065	0.00571702	0.00582031	0.00583132	0.00426324	0.00570437	0.00577421	0.00599336	0.0056267
0.223621	0.00592717	0.00667085	0.00620922	0.00717478		0.00576031	0.00671702	0.00671701	0.0075729	0.00580385	0.00649601	0.00623852	0.00583823	0.00750147	0.00571803	0.00649601	0.00732083	0.00732032	0.00580732	0.00591224	0.00592343	0.00433057	0.00579447	0.00586541	0.00608802	0.00571557
0.224589	0.00601932	0.00677457	0.00630576	0.00728633		0.00584987	0.00682145	0.00682145	0.00769064	0.00589408	0.00659701	0.00633551	0.005929	0.0076181	0.00580693	0.00659701	0.00743465	0.00743414	0.00589761	0.00600416	0.00601552	0.0043979	0.00588456	0.0059566	0.00618268	0.00580443
0.225557	0.00611147	0.00687828	0.0064023	0.00739788		0.00593943	0.00692588	0.00692588	0.00780838	0.00598432	0.00669801	0.0064325	0.00601977	0.00773473	0.00589583	0.00669801	0.00754847	0.00754795	0.0059879	0.00609608	0.00610762	0.00446523	0.00597465	0.0060478	0.00627733	0.00589329
0.226525	0.00620364	0.00698201	0.00649885	0.00750945		0.00602899	0.00703033	0.00703032	0.00792613	0.00607456	0.00679901	0.00652951	0.00611055	0.00785137	0.00598474	0.00679901	0.00766231	0.00766177	0.0060782	0.00618801	0.00619972	0.00453257	0.00606475	0.006139	0.00637199	0.00598217
0.227493	0.00629579	0.00708572	0.00659538	0.00762099		0.00611855	0.00713476	0.00713476	0.00804387	0.0061648	0.00690001	0.0066265	0.00620132	0.007968	0.00607364	0.00690001	0.00777613	0.00777558	0.00616849	0.00627993	0.00629181	0.0045999	0.00615484	0.00623019	0.00646665	0.00607103
0.228461	0.00638794	0.00718944	0.00669192	0.00773254		0.00620811	0.00723919	0.00723919	0.00816161	0.00625503	0.00700101	0.00672349	0.00629208	0.00808463	0.00616254	0.00700101	0.00788995	0.0078894	0.00625877	0.00637185	0.00638391	0.00466723	0.00624493	0.00632138	0.0065613	0.00615989
0.229429	0.00648009	0.00729315	0.00678846	0.00784409		0.00629767	0.00734362	0.00734362	0.00827935	0.00634527	0.007102	0.00682048	0.00638285	0.00820126	0.00625144	0.007102	0.00800377	0.00800321	0.00634906	0.00646377	0.006476	0.00473456	0.00633502	0.00641257	0.00665595	0.00624875
0.230397	0.00657225	0.00739688	0.00688501	0.00795565		0.00638724	0.00744807	0.00744806	0.0083971	0.00643551	0.00720301	0.00691749	0.00647363	0.0083179	0.00634035	0.00720301	0.0081176	0.00811703	0.00643936	0.0065557	0.00656811	0.00480189	0.00642512	0.00650378	0.00675062	0.00633763
0.231365	0.00674736	0.00759395	0.00706844	0.00816761		0.00655741	0.0076465	0.0076465	0.00862082	0.00660697	0.00739492	0.00710179	0.00664611	0.00853951	0.00650927	0.00739492	0.00833387	0.00833329	0.00661092	0.00673036	0.0067431	0.00492983	0.0065963	0.00667705	0.00693047	0.00650647
0.232333	0.00683951	0.00769766	0.00716498	0.00827916		0.00664697	0.00775093	0.00775093	0.00873856	0.0066972	0.00749591	0.00719878	0.00673688	0.00865614	0.00659817	0.00749591	0.00844769	0.0084471	0.00670121	0.00682228	0.00683519	0.00499715	0.00668639	0.00676824	0.00702512	0.00659534
0.233301	0.00693167	0.00780139	0.00726152	0.00839072		0.00673653	0.00785538	0.00785537	0.00885631	0.00678745	0.00759692	0.00729578	0.00682765	0.00877278	0.00668708	0.00759692	0.00856152	0.00856093	0.00679151	0.00691421	0.00692729	0.00506449	0.00677648	0.00685945	0.00711978	0.00668421
0.234269	0.00702382	0.0079051	0.00735806	0.00850227		0.00682609	0.00795981	0.00795981	0.00897405	0.00687768	0.00769792	0.00739278	0.00691842	0.0088894	0.00677598	0.00769792	0.00867534	0.00867474	0.0068818	0.00700613	0.00701939	0.00513182	0.00686657	0.00695064	0.00721444	0.00677307
0.235237	0.00711597	0.00800882	0.0074546	0.00861382		0.00691565	0.00806424	0.00806424	0.00909179	0.00696792	0.00779891	0.00748977	0.00700919	0.00900603	0.00686488	0.00779891	0.00878916	0.00878855	0.00697209	0.00709805	0.00711148	0.00519915	0.00695666	0.00704183	0.00730909	0.00686193
0.236205	0.00720814	0.00811254	0.00755115	0.00872538		0.00700522	0.00816868	0.00816868	0.00920954	0.00705816	0.00789992	0.00758677	0.00709997	0.00912267	0.00695379	0.00789992	0.00890299	0.00890238	0.00706238	0.00718998	0.00720358	0.00526649	0.00704676	0.00713303	0.00740375	0.00695081
0.237173	0.00730029	0.00821626	0.00764768	0.00883693		0.00709477	0.00827312	0.00827311	0.00932728	0.0071484	0.00800092	0.00768376	0.00719074	0.0092393	0.00704269	0.00800092	0.00901682	0.00901619	0.00715267	0.0072819	0.00729568	0.00533382	0.00713685	0.00722422	0.00749841	0.00703967
0.238141	0.00739244	0.00831997	0.00774422	0.00894848		0.00718433	0.00837755	0.00837755	0.00944502	0.00723863	0.00810191	0.00778076	0.00728151	0.00935593	0.00713159	0.00810191	0.00913064	0.00913	0.00724296	0.00737382	0.00738777	0.00540114	0.00722694	0.00731542	0.00759306	0.00712853
0.239109	0.00748459	0.00842369	0.00784076	0.00906003		0.00727389	0.00848198	0.00848198	0.00956276	0.00732887	0.00820291	0.00787775	0.00737228	0.00947256	0.00722049	0.00820291	0.00924446	0.00924381	0.00733325	0.00746574	0.00747987	0.00546847	0.00731703	0.00740661	0.00768771	0.00721739
0.240077	0.00757675	0.00852741	0.00793731	0.00917159		0.00736346	0.00858643	0.00858642	0.00968051	0.00741911	0.00830392	0.00797475	0.00746306	0.0095892	0.0073094	0.00830392	0.00935829	0.00935764	0.00742355	0.00755767	0.00757197	0.00553581	0.00740713	0.00749781	0.00778238	0.00730626
0.241045	0.00766891	0.00863113	0.00803385	0.00928314		0.00745302	0.00869086	0.00869085	0.00979825	0.00750935	0.00840491	0.00807175	0.00755383	0.00970583	0.0073983	0.00840491	0.00947211	0.00947145	0.00751384	0.00764959	0.00766407	0.00560314	0.00749722	0.007589	0.00787703	0.00739513
0.242014	0.00776106	0.00873484	0.00813038	0.00939469		0.00754257	0.00879529	0.00879529	0.00991599	0.00759958	0.00850591	0.00816874	0.0076446	0.00982246	0.00748721	0.00850591	0.00958593	0.00958526	0.00760413	0.00774151	0.00775616	0.00567047	0.00758731	0.00768019	0.00797168	0.00748399
0.242982	0.00785322	0.00883857	0.00822693	0.00950625		0.00763214	0.00889973	0.00889973	0.0100337	0.00768983	0.00860691	0.00826574	0.00773538	0.0099391	0.00757612	0.00860691	0.00969976	0.00969908	0.00769443	0.00783344	0.00784826	0.00573781	0.0076774	0.0077714	0.00806635	0.00757286
0.24395	0.00794537	0.00894228	0.00832347	0.0096178		0.0077217	0.00900417	0.00900416	0.0101515	0.00778006	0.00870791	0.00836274	0.00782615	0.0100557	0.00766502	0.00870791	0.00981358	0.0098129	0.00778472	0.00792536	0.00794036	0.00580513	0.00776749	0.00786259	0.008161	0.00766172
0.244918	0.00803753	0.009046	0.00842001	0.00972935		0.00781126	0.0091086	0.00910859	0.0102692	0.0078703	0.00880891	0.00845973	0.00791692	0.0101724	0.00775392	0.00880891	0.0099274	0.00992671	0.007875	0.00801728	0.00803245	0.00587246	0.00785758	0.00795378	0.00825565	0.00775059
0.245886	0.00812969	0.00914972	0.00851655	0.00984091		0.00790082	0.00921304	0.00921304	0.010387	0.00796054	0.00890991	0.00855673	0.0080077	0.010289	0.00784283	0.00890991	0.0100412	0.0100405	0.0079653	0.00810921	0.00812455	0.0059398	0.00794768	0.00804498	0.00835031	0.00783946
0.246854	0.008314	0.00935716	0.00870964	0.010064		0.00807995	0.00942192	0.00942191	0.0106225	0.00814102	0.00911192	0.00875073	0.00818924	0.0105223	0.00802064	0.00911192	0.0102689	0.0102682	0.00814589	0.00829306	0.00830875	0.00607447	0.00812787	0.00822738	0.00853963	0.00801719
0.247822	0.00840615	0.00946088	0.00880618	0.0101756		0.00816951	0.00952635	0.00952635	0.0107402	0.00823125	0.00921291	0.00884772	0.00828001	0.0106389	0.00810954	0.00921291	0.0103827	0.010382	0.00823618	0.00838498	0.00840085	0.00614179	0.00821796	0.00831857	0.00863428	0.00810605
0.24879	0.00849832	0.0095646	0.00890272	0.0102871		0.00825908	0.00963079	0.00963079	0.0108579	0.0083215	0.00931392	0.00894472	0.00837079	0.0107555	0.00819845	0.00931392	0.0104965	0.0104958	0.00832648	0.00847691	0.00849295	0.00620913	0.00830806	0.00840977	0.00872895	0.00819493
0.249758	0.00859047	0.00966832	0.00899926	0.0103987		0.00834863	0.00973523	0.00973522	0.0109757	0.00841173	0.00941492	0.00904172	0.00846156	0.0108722	0.00828735	0.00941492	0.0106104	0.0106096	0.00841677	0.00856883	0.00858504	0.00627646	0.00839815	0.00850096	0.0088236	0.00828379
0.250726	0.00867341	0.00976166	0.00908615	0.0104991		0.00842924	0.00982922	0.00982921	0.0110817	0.00849295	0.00950582	0.00912901	0.00854326	0.0109771	0.00836736	0.00950582	0.0107128	0.0107121	0.00849803	0.00865156	0.00866793	0.00633706	0.00847923	0.00858304	0.00890879	0.00836377
0.251694	0.00876556	0.00986538	0.00918268	0.0106106		0.0085188	0.00993365	0.00993364	0.0111994	0.00858318	0.00960681	0.009226	0.00863403	0.0110938	0.00845626	0.00960681	0.0108266	0.0108259	0.00858832	0.00874348	0.00876003	0.00640439	0.00856932	0.00867423	0.00900344	0.00845263
0.252662	0.00885772	0.0099691	0.00927923	0.0107222		0.00860836	0.0100381	0.0100381	0.0113171	0.00867343	0.00970782	0.00932301	0.0087248	0.0112104	0.00854517	0.00970782	0.0109404	0.0109397	0.00867862	0.00883541	0.00885213	0.00647172	0.00865942	0.00876543	0.00909811	0.0085415
0.25363	0.00894987	0.0100728	0.00937577	0.0108337		0.00869792	0.0101425	0.0101425	0.0114349	0.00876366	0.00980882	0.00942	0.00881557	0.011327	0.00863407	0.00980882	0.0110543	0.0110535	0.0087689	0.00892733	0.00894422	0.00653905	0.0087495	0.00885662	0.00919276	0.00863036
0.254598	0.00904203	0.0101765	0.00947231	0.0109453		0.00878748	0.010247	0.010247	0.0115526	0.0088539	0.00990981	0.00951699	0.00890634	0.0114437	0.00872297	0.00990981	0.0111681	0.0111673	0.00885919	0.00901925	0.00903632	0.00660638	0.00883959	0.00894781	0.00928741	0.00871923
0.255566	0.00913419	0.0102803	0.00956885	0.0110569		0.00887705	0.0103514	0.0103514	0.0116704	0.00894414	0.0100108	0.009614	0.00899712	0.0115603	0.00881188	0.0100108	0.0112819	0.0112811	0.00894949	0.00911118	0.00912842	0.00667372	0.00892969	0.00903902	0.00938208	0.0088081
0.257502	0.00922633	0.010384	0.00966538	0.0111684		0.0089666	0.0104558	0.0104558	0.0117881	0.00903437	0.0101118	0.00971098	0.00908788	0.0116769	0.00890077	0.0101118	0.0113957	0.0113949	0.00903977	0.00920309	0.00922051	0.00674104	0.00901977	0.0091302	0.00947672	0.00889695
0.25847	0.00931848	0.0104877	0.00976192	0.0112799		0.00905615	0.0105603	0.0105603	0.0119058	0.0091246	0.0102128	0.00980797	0.00917865	0.0117935	0.00898967	0.0102128	0.0115096	0.0115087	0.00913006	0.00929501	0.0093126	0.00680837	0.00910986	0.00922139	0.00957137	0.00898581
0.259439	0.00941064	0.0105914	0.00985847	0.0113915		0.00914572	0.0106647	0.0106647	0.0120236	0.00921485	0.0103138	0.00990498	0.00926943	0.0119102	0.00907858	0.0103138	0.0116234	0.0116226	0.00922036	0.00938694	0.0094047	0.00687571	0.00919996	0.00931259	0.00966604	0.00907469
0.260407	0.00950283	0.0106952	0.00995504	0.0115031		0.00923532	0.0107692	0.0107692	0.0121414	0.00930512	0.0104148	0.010002	0.00936024	0.0120269	0.00916752	0.0104148	0.0117372	0.0117364	0.00931068	0.0094789	0.00949684	0.00694306	0.00929009	0.00940382	0.00976073	0.00916358
0.261375	0.00959497	0.0107989	0.0100516	0.0116146		0.00932486	0.0108736	0.0108736	0.0122591	0.00939533	0.0105158	0.010099	0.00945099	0.0121435	0.0092564	0.0105158	0.011851	0.0118502	0.00940095	0.0095708	0.00958891	0.00701038	0.00938016	0.00949499	0.00985536	0.00925243
0.262343	0.0096871	0.0109025	0.0101481	0.0117261		0.0094144	0.010978	0.010978	0.0123768	0.00948555	0.0106168	0.010196	0.00954174	0.0122601	0.00934529	0.0106168	0.0119648	0.011964	0.00949123	0.0096627	0.00968099	0.00707769	0.00947023	0.00958617	0.00994999	0.00934127
0.263311	0.00965021	0.010861	0.0101094	0.0116815		0.00937854	0.0109362	0.0109362	0.0123297	0.00944943	0.0105764	0.0101571	0.0095054	0.0122134	0.0093097	0.0105764	0.0119193	0.0119184	0.00945508	0.0096259	0.00964412	0.00705074	0.00943416	0.00954966	0.0099121	0.0093057
0.264279	0.00977924	0.0110062	0.0102446	0.0118377		0.00950393	0.0110824	0.0110824	0.0124945	0.00957577	0.0107178	0.0102929	0.00963249	0.0123767	0.00943417	0.0107178	0.0120786	0.0120778	0.0095815	0.0097546	0.00977306	0.00714501	0.0095603	0.00967734	0.0100446	0.00943012
0.265247	0.00987137	0.0111099	0.0103411	0.0119492		0.00959347	0.0111868	0.0111868	0.0126122	0.00966598	0.0108187	0.0103899	0.00972324	0.0124933	0.00952305	0.0108187	0.0121924	0.0121916	0.00967177	0.00984651	0.00986514	0.00721233	0.00965037	0.00976852	0.0101393	0.00951896
0.266215	0.0099636	0.0112137	0.0104377	0.0120608		0.00968311	0.0112913	0.0112913	0.0127301	0.00975629	0.0109198	0.010487	0.00981409	0.01261	0.00961202	0.0109198	0.0123064	0.0123055	0.00976213	0.0099385	0.00995731	0.00727971	0.00974053	0.00985978	0.010234	0.0096079
0.268151	0.0100465	0.011307	0.0105246	0.0121612		0.00976368	0.0113853	0.0113853	0.012836	0.00983748	0.0110107	0.0105742	0.00989575	0.0127149	0.00969201	0.0110107	0.0124088	0.0124079	0.00984336	0.0100212	0.0100402	0.00734029	0.00982159	0.00994183	0.0103192	0.00968785
0.270087	0.0101386	0.0114107	0.0106211	0.0122727		0.00985322	0.0114897	0.0114897	0.0129537	0.0099277	0.0111117	0.0106712	0.0099865	0.0128315	0.00978089	0.0111117	0.0125226	0.0125217	0.00993363	0.0101131	0.0101322	0.0074076	0.00991166	0.010033	0.0104138	0.00977669
0.271055	0.0102308	0.0115144	0.0107176	0.0123843		0.00994276	0.0115941	0.0115941	0.0130714	0.0100179	0.0112126	0.0107682	0.0100773	0.0129481	0.00986978	0.0112126	0.0126364	0.0126355	0.0100239	0.010205	0.0102243	0.00747492	0.0100017	0.0101242	0.0105084	0.00986554
0.272991	0.0103229	0.0116181	0.0108141	0.0124958		0.0100323	0.0116985	0.0116985	0.0131892	0.0101081	0.0113136	0.0108652	0.010168	0.0130648	0.00995866	0.0113136	0.0127501	0.0127493	0.0101142	0.0102969	0.0103164	0.00754223	0.0100918	0.0102153	0.0106031	0.00995438
0.274927	0.010415	0.0117218	0.0109107	0.0126073		0.0101218	0.0118029	0.0118029	0.0133069	0.0101983	0.0114146	0.0109621	0.0102588	0.0131814	0.0100475	0.0114146	0.0128639	0.012863	0.0102044	0.0103888	0.0104085	0.00760955	0.0101819	0.0103065	0.0106977	0.0100432
0.276864	0.010498	0.0118152	0.0109976	0.0127078		0.0102025	0.011897	0.011897	0.0134129	0.0102796	0.0115056	0.0110495	0.0103405	0.0132864	0.0101276	0.0115056	0.0129665	0.0129656	0.0102858	0.0104716	0.0104914	0.0076702	0.010263	0.0103887	0.0107829	0.0101233
0.279768	0.0105902	0.0119189	0.0110941	0.0128193		0.0102921	0.0120014	0.0120014	0.0135306	0.0103698	0.0116065	0.0111465	0.0104313	0.013403	0.0102165	0.0116065	0.0130803	0.0130794	0.010376	0.0105635	0.0105835	0.00773751	0.0103531	0.0104798	0.0108776	0.0102121
0.284608	0.0106731	0.0120122	0.011181	0.0129197		0.0103726	0.0120954	0.0120954	0.0136366	0.010451	0.0116974	0.0112337	0.0105129	0.0135079	0.0102965	0.0116974	0.0131827	0.0131818	0.0104573	0.0106462	0.0106664	0.00779809	0.0104341	0.0105619	0.0109627	0.0102921
0.289448	0.0107468	0.0120952	0.0112582	0.0130089		0.0104442	0.0121789	0.0121789	0.0137307	0.0105232	0.0117782	0.0113113	0.0105855	0.0136012	0.0103676	0.0117782	0.0132737	0.0132728	0.0105295	0.0107197	0.01074	0.00785193	0.0105062	0.0106348	0.0110384	0.0103631
0.296225	0.0106913	0.0120328	0.0112001	0.0129418		0.0103904	0.0121161	0.0121161	0.0136599	0.0104689	0.0117174	0.011253	0.0105309	0.0135311	0.0103141	0.0117174	0.0132052	0.0132043	0.0104752	0.0106644	0.0106846	0.00781143	0.010452	0.01058	0.0109815	0.0103097
0.300097	0.0106084	0.0119395	0.0111133	0.0128414		0.0103098	0.0120221	0.0120221	0.013554	0.0103877	0.0116266	0.0111657	0.0104492	0.0134261	0.0102341	0.0116266	0.0131028	0.0131019	0.0103939	0.0105817	0.0106017	0.00775085	0.0103709	0.0104979	0.0108963	0.0102297
0.303001	0.0105162	0.0118357	0.0110166	0.0127298		0.0102202	0.0119176	0.0119176	0.0134361	0.0102974	0.0115255	0.0110686	0.0103584	0.0133094	0.0101451	0.0115255	0.0129889	0.012988	0.0103036	0.0104897	0.0105096	0.00768347	0.0102808	0.0104066	0.0108016	0.0101408
0.305905	0.010424	0.0117319	0.01092	0.0126181		0.0101305	0.0118131	0.0118131	0.0133183	0.0102071	0.0114244	0.0109715	0.0102676	0.0131927	0.0100562	0.0114244	0.012875	0.0128741	0.0102132	0.0103977	0.0104174	0.00761608	0.0101906	0.0103154	0.0107069	0.0100518
0.307841	0.0103411	0.0116386	0.0108332	0.0125178		0.01005	0.0117191	0.0117191	0.0132124	0.0101259	0.0113335	0.0108843	0.0101859	0.0130877	0.00997618	0.0113335	0.0127726	0.0127717	0.010132	0.010315	0.0103345	0.0075555	0.0101096	0.0102333	0.0106217	0.0099719
0.309777	0.0102488	0.0115348	0.0107366	0.0124061		0.00996032	0.0116146	0.0116146	0.0130945	0.0100356	0.0112325	0.0107872	0.0100951	0.012971	0.00988721	0.0112325	0.0126587	0.0126578	0.0100416	0.010223	0.0102424	0.00748812	0.0100194	0.0101421	0.010527	0.00988296
0.311713	0.0101567	0.0114311	0.01064	0.0122946		0.00987078	0.0115102	0.0115102	0.0129768	0.00994539	0.0111315	0.0106902	0.0100043	0.0128544	0.00979832	0.0111315	0.0125449	0.012544	0.00995134	0.0101311	0.0101503	0.0074208	0.00992932	0.0100509	0.0104323	0.00979412
0.31365	0.0100645	0.0113273	0.0105434	0.012183		0.00978115	0.0114057	0.0114057	0.012859	0.00985508	0.0110304	0.0105932	0.00991346	0.0127377	0.00970935	0.0110304	0.012431	0.0124301	0.00986098	0.0100391	0.0100581	0.00735342	0.00983916	0.00995962	0.0103376	0.00970518
0.314618	0.00997235	0.0112236	0.0104469	0.0120714		0.00969161	0.0113013	0.0113012	0.0127413	0.00976486	0.0109294	0.0104962	0.00982271	0.0126211	0.00962047	0.0109294	0.0123172	0.0123163	0.0097707	0.00994723	0.00996605	0.0072861	0.00974909	0.00986844	0.010243	0.00961634
0.315586	0.00988012	0.0111198	0.0103503	0.0119598		0.00960198	0.0111967	0.0111967	0.0126234	0.00967455	0.0108283	0.0103991	0.00973186	0.0125044	0.00953149	0.0108283	0.0122032	0.0122024	0.00968034	0.00985524	0.00987388	0.00721872	0.00965893	0.00977718	0.0101483	0.0095274
0.317522	0.00978799	0.0110161	0.0102538	0.0118483		0.00951244	0.0110923	0.0110923	0.0125057	0.00958434	0.0107274	0.0103021	0.00964111	0.0123878	0.00944261	0.0107274	0.0120895	0.0120886	0.00959007	0.00976333	0.00978181	0.0071514	0.00956886	0.009686	0.0100536	0.00943856
0.31849	0.00970498	0.0109227	0.0101668	0.0117478		0.00943177	0.0109983	0.0109983	0.0123997	0.00950306	0.0106364	0.0102148	0.00955935	0.0122827	0.00936254	0.0106364	0.0119869	0.0119861	0.00950874	0.00968054	0.00969886	0.00709076	0.00948771	0.00960386	0.00996836	0.00935852
0.320426	0.00961285	0.010819	0.0100703	0.0116363		0.00934223	0.0108938	0.0108938	0.0122819	0.00941284	0.0105354	0.0101178	0.0094686	0.0121661	0.00927365	0.0105354	0.0118731	0.0118723	0.00941847	0.00958864	0.00960678	0.00702344	0.00939764	0.00951269	0.00987373	0.00926967
0.321394	0.00952062	0.0107152	0.00997368	0.0115246		0.0092526	0.0107893	0.0107893	0.0121641	0.00932253	0.0104343	0.0100207	0.00937776	0.0120494	0.00918468	0.0104343	0.0117592	0.0117584	0.00932811	0.00949664	0.00951461	0.00695606	0.00930747	0.00942142	0.009779	0.00918074
0.32333	0.00942849	0.0106115	0.00987716	0.0114131		0.00916306	0.0106849	0.0106849	0.0120464	0.00923232	0.0103334	0.00992376	0.00928701	0.0119328	0.0090958	0.0103334	0.0116454	0.0116446	0.00923784	0.00940474	0.00942254	0.00688874	0.0092174	0.00933025	0.00968436	0.00909189
0.324298	0.00933631	0.0105077	0.00978059	0.0113015		0.00907348	0.0105805	0.0105804	0.0119286	0.00914206	0.0102323	0.00982673	0.00919621	0.0118161	0.00900687	0.0102323	0.0115316	0.0115308	0.00914752	0.00931279	0.00933041	0.00682139	0.00912729	0.00923903	0.00958968	0.009003
0.325266	0.00924414	0.010404	0.00968403	0.0111899		0.0089839	0.010476	0.010476	0.0118109	0.0090518	0.0101313	0.00972972	0.00910542	0.0116995	0.00891795	0.0101313	0.0114177	0.0114169	0.00905722	0.00922085	0.0092383	0.00675405	0.00903718	0.00914782	0.00949501	0.00891412
0.327202	0.00915196	0.0103003	0.00958747	0.0110784		0.00889431	0.0103715	0.0103715	0.0116931	0.00896154	0.0100303	0.0096327	0.00901462	0.0115828	0.00882902	0.0100303	0.0113039	0.0113031	0.0089669	0.0091289	0.00914618	0.0066867	0.00894706	0.0090566	0.00940033	0.00882523
0.32817	0.00905978	0.0101965	0.00949091	0.0109668		0.00880474	0.0102671	0.0102671	0.0115753	0.00887129	0.00992928	0.00953568	0.00892384	0.0114661	0.0087401	0.00992928	0.01119	0.0111892	0.00887659	0.00903697	0.00905406	0.00661936	0.00885695	0.00896539	0.00930565	0.00873635
0.330106	0.0089676	0.0100928	0.00939434	0.0108552		0.00871515	0.0101626	0.0101626	0.0114575	0.00878102	0.00982825	0.00943866	0.00883304	0.0113495	0.00865118	0.00982825	0.0110762	0.0110754	0.00878628	0.00894502	0.00896194	0.00655201	0.00876684	0.00887417	0.00921097	0.00864746
0.331075	0.00887543	0.00998904	0.00929779	0.0107436		0.00862558	0.0100582	0.0100582	0.0113398	0.00869077	0.00972723	0.00934165	0.00874225	0.0112328	0.00856226	0.00972723	0.0109623	0.0109616	0.00869597	0.00885308	0.00886983	0.00648466	0.00867673	0.00878296	0.0091163	0.00855858
0.333011	0.00879247	0.00989566	0.00921087	0.0106432		0.00854494	0.00996414	0.00996414	0.0112338	0.00860953	0.0096363	0.00925432	0.00866053	0.0111278	0.00848222	0.0096363	0.0108599	0.0108591	0.00861468	0.00877032	0.00878691	0.00642405	0.00859562	0.00870085	0.00903108	0.00847857
0.333979	0.00870029	0.00979192	0.00911431	0.0105316		0.00845537	0.00985969	0.00985968	0.011116	0.00851927	0.00953528	0.00915731	0.00856974	0.0110112	0.0083933	0.00953528	0.010746	0.0107453	0.00852437	0.00867838	0.0086948	0.0063567	0.00850551	0.00860964	0.00893641	0.00838969
0.335915	0.0086081	0.00968817	0.00901774	0.01042		0.00836577	0.00975521	0.00975521	0.0109982	0.008429	0.00943425	0.00906028	0.00847893	0.0108945	0.00830436	0.00943425	0.0106321	0.0106314	0.00843405	0.00858642	0.00860267	0.00628935	0.00841539	0.00851841	0.00884172	0.0083008
0.336883	0.00851593	0.00958443	0.00892118	0.0103085		0.0082762	0.00965076	0.00965075	0.0108805	0.00833875	0.00933323	0.00896327	0.00838815	0.0107778	0.00821544	0.00933323	0.0105183	0.0105176	0.00834374	0.00849448	0.00851056	0.006222	0.00832528	0.0084272	0.00874704	0.00821191
0.337851	0.00842376	0.00948069	0.00882462	0.0101969		0.00818662	0.0095463	0.0095463	0.0107627	0.0082485	0.00923221	0.00886625	0.00829736	0.0106612	0.00812652	0.00923221	0.0104045	0.0104037	0.00825343	0.00840254	0.00841844	0.00615466	0.00823517	0.00833599	0.00865237	0.00812303
0.339787	0.00833158	0.00937695	0.00872805	0.0100853		0.00809703	0.00944184	0.00944184	0.0106449	0.00815823	0.00913118	0.00876923	0.00820656	0.0105445	0.0080376	0.00913118	0.0102906	0.0102899	0.00816311	0.0083106	0.00832632	0.00608731	0.00814505	0.00824477	0.00855769	0.00803414
0.341723	0.0082394	0.0092732	0.00863149	0.00997372		0.00800745	0.00933738	0.00933737	0.0105271	0.00806797	0.00903016	0.00867221	0.00811576	0.0104279	0.00794867	0.00903016	0.0101767	0.010176	0.0080728	0.00821865	0.0082342	0.00601996	0.00805494	0.00815355	0.00846301	0.00794525
0.343659	0.00814722	0.00916945	0.00853492	0.00986214		0.00791786	0.00923291	0.00923291	0.0104094	0.00797771	0.00892913	0.00857518	0.00802497	0.0103112	0.00785974	0.00892913	0.0100629	0.0100622	0.00798248	0.0081267	0.00814208	0.00595261	0.00796482	0.00806233	0.00836832	0.00785636
0.345595	0.00806425	0.00907608	0.008448	0.00976171		0.00783723	0.00913889	0.00913888	0.0103034	0.00789647	0.0088382	0.00848786	0.00794324	0.0102062	0.0077797	0.0088382	0.00996041	0.00995972	0.00790119	0.00804394	0.00805916	0.00589199	0.00788371	0.00798023	0.0082831	0.00777636
0.347531	0.00797207	0.00897233	0.00835144	0.00965012		0.00774765	0.00903442	0.00903442	0.0101856	0.0078062	0.00873717	0.00839084	0.00785245	0.0100895	0.00769077	0.00873717	0.00984656	0.00984587	0.00781087	0.00795199	0.00796704	0.00582464	0.00779359	0.00788901	0.00818842	0.00768747
0.349468	0.00787988	0.00886857	0.00825486	0.00953853		0.00765805	0.00892995	0.00892994	0.0100678	0.00771593	0.00863614	0.0082938	0.00776164	0.00997284	0.00760184	0.00863614	0.00973269	0.00973201	0.00772055	0.00786004	0.00787491	0.00575728	0.00770347	0.00779778	0.00809373	0.00759857
0.352372	0.00779692	0.0087752	0.00816794	0.0094381		0.00757742	0.00883592	0.00883592	0.0099618	0.00763469	0.00854521	0.00820648	0.00767992	0.00986784	0.0075218	0.00854521	0.00963021	0.00962954	0.00763926	0.00777728	0.00779199	0.00569667	0.00762236	0.00771568	0.00800851	0.00751857
0.355276	0.00770473	0.00867144	0.00807137	0.0093265		0.00748783	0.00873145	0.00873145	0.00984401	0.00754442	0.00844417	0.00810945	0.00758911	0.00975116	0.00743286	0.00844417	0.00951635	0.00951569	0.00754893	0.00768532	0.00769986	0.00562931	0.00753223	0.00762445	0.00791382	0.00742967
0.360116	0.00762173	0.00857803	0.00798442	0.00922604		0.00740717	0.00863739	0.00863739	0.00973797	0.00746315	0.00835321	0.00802209	0.00750736	0.00964612	0.00735279	0.00835321	0.00941384	0.00941318	0.00746762	0.00760253	0.00761692	0.00556867	0.0074511	0.00754232	0.00782857	0.00734963
0.363988	0.00753874	0.00848463	0.00789749	0.00912558		0.00732652	0.00854335	0.00854335	0.00963194	0.00738189	0.00826226	0.00793475	0.00742562	0.00954109	0.00727273	0.00826226	0.00931134	0.00931069	0.00738631	0.00751976	0.00753398	0.00550804	0.00736997	0.00746019	0.00774333	0.00726961
0.368829	0.00746497	0.0084016	0.0078202	0.00903628		0.00725482	0.00845975	0.00845974	0.00953769	0.00730965	0.0081814	0.0078571	0.00735295	0.00944773	0.00720156	0.0081814	0.00922022	0.00921958	0.00731403	0.00744617	0.00746026	0.00545414	0.00729785	0.00738719	0.00766756	0.00719847
0.374637	0.00738197	0.00830818	0.00773325	0.0089358		0.00717415	0.00836568	0.00836568	0.00943163	0.00722838	0.00809043	0.00776973	0.00727119	0.00934268	0.00712149	0.00809043	0.0091177	0.00911706	0.0072327	0.00736337	0.00737731	0.00539349	0.0072167	0.00730505	0.0075823	0.00711843
0.378509	0.00729898	0.00821478	0.00764631	0.00883535		0.0070935	0.00827163	0.00827163	0.00932561	0.00714712	0.00799948	0.00768239	0.00718945	0.00923765	0.00704143	0.00799948	0.0090152	0.00901457	0.00715139	0.0072806	0.00729437	0.00533286	0.00713557	0.00722293	0.00749706	0.00703841
0.383349	0.00721599	0.00812139	0.00755938	0.0087349		0.00701285	0.00817759	0.00817759	0.00921958	0.00706586	0.00790853	0.00759504	0.00710771	0.00913262	0.00696137	0.00790853	0.0089127	0.00891208	0.00707008	0.00719782	0.00721144	0.00527223	0.00705444	0.00714081	0.00741183	0.00695838
0.387222	0.00713301	0.00802799	0.00747244	0.00863444		0.0069322	0.00808355	0.00808354	0.00911355	0.0069846	0.00781758	0.0075077	0.00702597	0.00902759	0.00688132	0.00781758	0.0088102	0.00880959	0.00698878	0.00711504	0.0071285	0.0052116	0.00697331	0.00705869	0.00732659	0.00687836
0.392062	0.00705924	0.00794496	0.00739516	0.00854514		0.00686051	0.00799994	0.00799994	0.00901929	0.00691236	0.00773673	0.00743005	0.00695331	0.00893422	0.00681015	0.00773673	0.00871908	0.00871848	0.0069165	0.00704145	0.00705478	0.00515769	0.00690119	0.00698568	0.00725081	0.00680722
0.396902	0.00697624	0.00785155	0.00730822	0.00844468		0.00677985	0.00790589	0.00790588	0.00891325	0.00683109	0.00764577	0.00734269	0.00687156	0.00882918	0.00673008	0.00764577	0.00861657	0.00861597	0.00683518	0.00695867	0.00697184	0.00509706	0.00682006	0.00690355	0.00716556	0.00672719
0.405615	0.00693929	0.00780997	0.00726951	0.00839995		0.00674394	0.00786402	0.00786401	0.00886605	0.00679491	0.00760527	0.00730381	0.00683516	0.00878242	0.00669444	0.00760527	0.00857094	0.00857034	0.00679898	0.00692181	0.00693491	0.00507006	0.00678394	0.00686699	0.00712761	0.00669156
0.413359	0.00697609	0.00785138	0.00730806	0.00844449		0.0067797	0.00790572	0.00790571	0.00891306	0.00683094	0.0076456	0.00734254	0.00687141	0.00882899	0.00672993	0.0076456	0.00861639	0.00861579	0.00683503	0.00695852	0.00697168	0.00509695	0.00681991	0.0069034	0.00716541	0.00672704
0.420136	0.00703132	0.00791354	0.00736592	0.00851135		0.00683338	0.00796831	0.00796831	0.00898363	0.00688503	0.00770614	0.00740067	0.00692581	0.0088989	0.00678322	0.00770614	0.00868461	0.008684	0.00688915	0.00701361	0.00702688	0.0051373	0.00687391	0.00695806	0.00722214	0.0067803
0.426912	0.00710499	0.00799646	0.00744309	0.00860053		0.00690498	0.0080518	0.00805179	0.00907776	0.00695716	0.00778688	0.00747821	0.00699838	0.00899213	0.00685429	0.00778688	0.0087756	0.00877499	0.00696133	0.0070871	0.00710051	0.00519113	0.00694593	0.00703096	0.00729781	0.00685134
0.433688	0.00712336	0.00801713	0.00746234	0.00862277		0.00692283	0.00807261	0.00807261	0.00910123	0.00697515	0.00780701	0.00749754	0.00701647	0.00901538	0.00687201	0.00780701	0.00879829	0.00879768	0.00697932	0.00710542	0.00711886	0.00520455	0.00696388	0.00704914	0.00731668	0.00686906
0.442401	0.00708641	0.00797555	0.00742363	0.00857804		0.00688692	0.00803074	0.00803074	0.00905402	0.00693897	0.00776652	0.00745866	0.00698008	0.00896862	0.00683637	0.00776652	0.00875265	0.00875204	0.00694312	0.00706857	0.00708194	0.00517755	0.00692776	0.00701258	0.00727873	0.00683343
0.448209	0.00702185	0.00790288	0.00735599	0.00849988		0.00682417	0.00795757	0.00795757	0.00897152	0.00687575	0.00769575	0.0073907	0.00691648	0.0088869	0.00677408	0.00769575	0.0086729	0.0086723	0.00687986	0.00700416	0.00701741	0.00513038	0.00686464	0.00694868	0.00721241	0.00677117
0.453049	0.00693886	0.00780948	0.00726906	0.00839943		0.00674352	0.00786352	0.00786352	0.0088655	0.00679449	0.0076048	0.00730335	0.00683474	0.00878188	0.00669402	0.0076048	0.0085704	0.00856981	0.00679855	0.00692138	0.00693448	0.00506974	0.00678351	0.00686656	0.00712717	0.00669114
0.45789	0.00686508	0.00772644	0.00719176	0.00831011		0.00667181	0.00777991	0.00777991	0.00877123	0.00672224	0.00752394	0.00722569	0.00676206	0.0086885	0.00662284	0.00752394	0.00847927	0.00847868	0.00672626	0.00684779	0.00686074	0.00501584	0.00671138	0.00679355	0.00705138	0.00661999
0.46273	0.00678209	0.00763304	0.00710483	0.00820966		0.00659116	0.00768587	0.00768586	0.0086652	0.00664098	0.00743299	0.00713835	0.00668032	0.00858347	0.00654278	0.00743299	0.00837677	0.00837619	0.00664496	0.00676501	0.00677781	0.0049552	0.00663025	0.00671143	0.00696615	0.00653997
0.466602	0.00669911	0.00753964	0.00701789	0.00810921		0.00651052	0.00759182	0.00759182	0.00855917	0.00655972	0.00734204	0.007051	0.00659858	0.00847844	0.00646272	0.00734204	0.00827428	0.0082737	0.00656365	0.00668223	0.00669488	0.00489457	0.00654913	0.0066293	0.00688091	0.00645995
0.470474	0.00661612	0.00744625	0.00693096	0.00800875		0.00642987	0.00749778	0.00749777	0.00845314	0.00647846	0.00725109	0.00696366	0.00651684	0.00837341	0.00638267	0.00725109	0.00817178	0.00817121	0.00648234	0.00659945	0.00661194	0.00483394	0.006468	0.00654718	0.00679567	0.00637992
0.475315	0.00653313	0.00735285	0.00684402	0.0079083		0.00634922	0.00740373	0.00740373	0.00834712	0.0063972	0.00716013	0.00687631	0.0064351	0.00826839	0.00630261	0.00716013	0.00806928	0.00806872	0.00640103	0.00651668	0.00652901	0.00477331	0.00638687	0.00646506	0.00671043	0.0062999
0.479187	0.00645015	0.00725945	0.00675709	0.00780784		0.00626857	0.00730969	0.00730968	0.00824109	0.00631594	0.00706918	0.00678897	0.00635336	0.00816336	0.00622255	0.00706918	0.00796678	0.00796622	0.00631972	0.0064339	0.00644607	0.00471268	0.00630574	0.00638294	0.00662519	0.00621988
0.484027	0.00636715	0.00716604	0.00667014	0.00770738		0.00618791	0.00721563	0.00721563	0.00813505	0.00623468	0.00697822	0.00670161	0.00627161	0.00805832	0.00614248	0.00697822	0.00786427	0.00786372	0.00623841	0.00635111	0.00636313	0.00465204	0.0062246	0.00630081	0.00653995	0.00613984
0.490803	0.00629336	0.00708299	0.00659284	0.00761806		0.00611619	0.00713201	0.007132	0.00804077	0.00616242	0.00689735	0.00662394	0.00619892	0.00796493	0.00607129	0.00689735	0.00777313	0.00777259	0.00616611	0.00627751	0.00628939	0.00459812	0.00615246	0.00622779	0.00646415	0.00606869
0.498548	0.00625642	0.00704142	0.00655414	0.00757334		0.00608029	0.00709015	0.00709014	0.00799357	0.00612625	0.00685687	0.00658506	0.00616254	0.00791818	0.00603566	0.00685687	0.0077275	0.00772697	0.00612991	0.00624066	0.00625247	0.00457113	0.00611635	0.00619123	0.00642621	0.00603307
0.506292	0.00626557	0.00705171	0.00656373	0.00758442		0.00608918	0.00710051	0.00710051	0.00800526	0.00613521	0.00686689	0.00659469	0.00617155	0.00792975	0.00604448	0.00686689	0.0077388	0.00773826	0.00613888	0.00624979	0.00626161	0.00457782	0.0061253	0.00620029	0.00643561	0.00604189
0.512101	0.00632081	0.00711389	0.0066216	0.00765129		0.00614287	0.00716312	0.00716311	0.00807584	0.0061893	0.00692744	0.00665284	0.00622596	0.00799967	0.00609778	0.00692744	0.00780703	0.00780649	0.006193	0.00630489	0.00631682	0.00461818	0.0061793	0.00625495	0.00649235	0.00609516
0.519845	0.00638526	0.00718642	0.00668911	0.0077293		0.0062055	0.00723615	0.00723615	0.00815818	0.00625241	0.00699807	0.00672067	0.00628944	0.00808123	0.00615995	0.00699807	0.00788663	0.00788608	0.00625615	0.00636918	0.00638123	0.00466527	0.00624231	0.00631873	0.00655854	0.0061573
0.525653	0.00644971	0.00725896	0.00675663	0.00780732		0.00626814	0.0073092	0.00730919	0.00824053	0.00631552	0.00706871	0.00678851	0.00635293	0.00816281	0.00622213	0.00706871	0.00796624	0.00796569	0.0063193	0.00643347	0.00644564	0.00471236	0.00630532	0.00638251	0.00662475	0.00621946
0.53243	0.00652338	0.00734187	0.00683381	0.0078965		0.00633974	0.00739268	0.00739268	0.00833466	0.00638766	0.00714945	0.00686605	0.0064255	0.00825605	0.0062932	0.00714945	0.00805724	0.00805667	0.00639148	0.00650695	0.00651926	0.00476618	0.00637734	0.00645541	0.00670042	0.0062905
0.538238	0.00659706	0.0074248	0.00691099	0.00798568		0.00641134	0.00747618	0.00747618	0.00842879	0.0064598	0.0072302	0.0069436	0.00649807	0.00834929	0.00636428	0.0072302	0.00814824	0.00814767	0.00646367	0.00658045	0.0065929	0.00482002	0.00644937	0.00652832	0.0067761	0.00636155
0.545015	0.00666152	0.00749734	0.00697852	0.00806371		0.00647399	0.00754922	0.00754922	0.00851115	0.00652292	0.00730084	0.00701144	0.00656156	0.00843087	0.00642646	0.00730084	0.00822785	0.00822728	0.00652682	0.00664474	0.00665731	0.00486711	0.00651238	0.00659211	0.0068423	0.0064237
0.551791	0.00672597	0.00756988	0.00704604	0.00814173		0.00653663	0.00762227	0.00762227	0.0085935	0.00658603	0.00737148	0.00707928	0.00662505	0.00851245	0.00648864	0.00737148	0.00830746	0.00830688	0.00658997	0.00670903	0.00672173	0.0049142	0.00657539	0.00665589	0.00690851	0.00648586
0.558567	0.00676277	0.0076113	0.00708459	0.00818627		0.00657239	0.00766397	0.00766397	0.00864051	0.00662206	0.00741181	0.00711801	0.00666129	0.00855902	0.00652414	0.00741181	0.00835291	0.00835233	0.00662603	0.00674574	0.0067585	0.00494109	0.00661137	0.00669231	0.0069463	0.00652134
0.566312	0.00679957	0.00765271	0.00712314	0.00823081		0.00660815	0.00770567	0.00770567	0.00868753	0.00665809	0.00745214	0.00715674	0.00669754	0.00860559	0.00655964	0.00745214	0.00839836	0.00839777	0.00666208	0.00678244	0.00679527	0.00496797	0.00664734	0.00672872	0.0069841	0.00655682
0.575992	0.00679947	0.0076526	0.00712304	0.0082307		0.00660806	0.00770556	0.00770556	0.00868741	0.006658	0.00745204	0.00715664	0.00669744	0.00860547	0.00655955	0.00745204	0.00839824	0.00839766	0.00666199	0.00678235	0.00679518	0.0049679	0.00664725	0.00672863	0.006984	0.00655673
0.584705	0.00678096	0.00763177	0.00710365	0.00820829		0.00659007	0.00768459	0.00768458	0.00866376	0.00663988	0.00743175	0.00713716	0.00667921	0.00858204	0.00654169	0.00743175	0.00837538	0.0083748	0.00664385	0.00676388	0.00677668	0.00495438	0.00662915	0.00671031	0.00696499	0.00653888
0.593417	0.00675324	0.00760057	0.0070746	0.00817473		0.00656312	0.00765317	0.00765316	0.00862833	0.00661273	0.00740136	0.00710798	0.0066519	0.00854695	0.00651494	0.00740136	0.00834114	0.00834055	0.00661668	0.00673623	0.00674897	0.00493412	0.00660205	0.00668287	0.00693651	0.00651215
0.60213	0.00669785	0.00753823	0.00701658	0.00810769		0.0065093	0.0075904	0.0075904	0.00855757	0.0065585	0.00734066	0.00704968	0.00659735	0.00847686	0.00646152	0.00734066	0.00827273	0.00827215	0.00656242	0.00668098	0.00669362	0.00489366	0.0065479	0.00662807	0.00687962	0.00645874
0.608906	0.00665171	0.0074863	0.00696824	0.00805184		0.00646446	0.00753811	0.00753811	0.00849862	0.00651332	0.00729009	0.00700112	0.0065519	0.00841846	0.006417	0.00729009	0.00821574	0.00821517	0.00651721	0.00663496	0.00664751	0.00485995	0.00650279	0.0065824	0.00683223	0.00641425
0.616651	0.00657791	0.00740324	0.00689093	0.0079625		0.00639273	0.00745448	0.00745447	0.00840433	0.00644105	0.00720921	0.00692344	0.0064792	0.00832506	0.0063458	0.00720921	0.00812458	0.00812402	0.0064449	0.00656134	0.00657376	0.00480602	0.00643064	0.00650937	0.00675642	0.00634308
0.623427	0.00651333	0.00733056	0.00682328	0.00788433		0.00632997	0.00738129	0.00738129	0.00832182	0.00637782	0.00713843	0.00685547	0.0064156	0.00824333	0.00628351	0.00713843	0.00804482	0.00804426	0.00638163	0.00649693	0.00650922	0.00475884	0.00636751	0.00644547	0.00669009	0.00628081
0.629235	0.00643955	0.00724752	0.00674599	0.00779502		0.00625827	0.00729768	0.00729767	0.00822755	0.00630557	0.00705757	0.00677781	0.00634292	0.00814995	0.00621233	0.00705757	0.00795369	0.00795314	0.00630934	0.00642333	0.00643548	0.00470493	0.00629538	0.00637245	0.00661431	0.00620966
0.635044	0.00637498	0.00717485	0.00667835	0.00771686		0.00619552	0.00722451	0.0072245	0.00814505	0.00624234	0.0069868	0.00670985	0.00627932	0.00806823	0.00615004	0.0069868	0.00787394	0.00787339	0.00624608	0.00635892	0.00637096	0.00465776	0.00623226	0.00630856	0.00654799	0.00614739
0.640852	0.00630119	0.0070918	0.00660104	0.00762753		0.0061238	0.00714088	0.00714088	0.00805077	0.00617009	0.00690593	0.00663218	0.00620664	0.00797484	0.00607885	0.00690593	0.0077828	0.00778226	0.00617378	0.00628532	0.00629721	0.00460384	0.00616012	0.00623554	0.00647219	0.00607624
0.64666	0.00622741	0.00700876	0.00652375	0.00753822		0.0060521	0.00705727	0.00705726	0.0079565	0.00609784	0.00682507	0.00655453	0.00613396	0.00788146	0.00600767	0.00682507	0.00769167	0.00769113	0.00610149	0.00621172	0.00622348	0.00454994	0.00608799	0.00616252	0.00639641	0.00600509
0.652469	0.00615363	0.00692572	0.00644646	0.00744891		0.00598039	0.00697365	0.00697365	0.00786223	0.00602559	0.00674421	0.00647687	0.00606129	0.00778808	0.00593649	0.00674421	0.00760054	0.00760001	0.0060292	0.00613813	0.00614974	0.00449603	0.00601586	0.00608951	0.00632063	0.00593394
0.658277	0.00607984	0.00684268	0.00636916	0.0073596		0.00590869	0.00689004	0.00689003	0.00776797	0.00595335	0.00666334	0.00639921	0.00598861	0.0076947	0.00586531	0.00666334	0.00750941	0.00750888	0.00595691	0.00606453	0.00607601	0.00444212	0.00594373	0.0060165	0.00624484	0.00586279
0.664085	0.00600605	0.00675963	0.00629186	0.00727027		0.00583697	0.00680641	0.00680641	0.00767369	0.00588109	0.00658247	0.00632154	0.00591593	0.00760131	0.00579412	0.00658247	0.00741826	0.00741775	0.00588461	0.00599092	0.00600226	0.00438821	0.00587159	0.00594347	0.00616905	0.00579164
0.669894	0.00594148	0.00668696	0.00622422	0.00719211		0.00577422	0.00673324	0.00673324	0.00759119	0.00581786	0.0065117	0.00625358	0.00585233	0.00751959	0.00573183	0.0065117	0.00733851	0.007338	0.00582134	0.00592652	0.00593773	0.00434103	0.00580847	0.00587958	0.00610273	0.00572937
0.677638	0.00589533	0.00663502	0.00617587	0.00713625		0.00572937	0.00668094	0.00668093	0.00753222	0.00577267	0.00646112	0.00620501	0.00580687	0.00746118	0.00568731	0.00646112	0.00728151	0.007281	0.00577613	0.00588048	0.00589161	0.00430731	0.00576335	0.00583391	0.00605532	0.00568487
0.68635	0.00584917	0.00658307	0.00612751	0.00708037		0.00568451	0.00662863	0.00662862	0.00747325	0.00572747	0.00641053	0.00615642	0.0057614	0.00740276	0.00564278	0.00641053	0.00722449	0.00722399	0.0057309	0.00583444	0.00584548	0.00427358	0.00571822	0.00578823	0.00600791	0.00564036
0.695063	0.00580301	0.00653112	0.00607916	0.00702449		0.00563965	0.00657631	0.00657631	0.00741427	0.00568227	0.00635994	0.00610784	0.00571593	0.00734434	0.00559825	0.00635994	0.00716748	0.00716698	0.00568567	0.00578839	0.00579935	0.00423986	0.00567309	0.00574255	0.00596049	0.00559584
0.701839	0.00574765	0.0064688	0.00602116	0.00695747		0.00558584	0.00651357	0.00651357	0.00734353	0.00562806	0.00629926	0.00604956	0.0056614	0.00727427	0.00554484	0.00629926	0.0070991	0.0070986	0.00563143	0.00573317	0.00574402	0.00419941	0.00561897	0.00568776	0.00590363	0.00554245
0.708616	0.00568307	0.00639612	0.00595351	0.0068793		0.00552308	0.00644039	0.00644038	0.00726102	0.00556482	0.00622849	0.00598159	0.00559779	0.00719254	0.00548254	0.00622849	0.00701933	0.00701885	0.00556815	0.00566875	0.00567948	0.00415222	0.00555584	0.00562385	0.0058373	0.00548018
0.715392	0.00561849	0.00632344	0.00588585	0.00680113		0.00546032	0.0063672	0.0063672	0.00717851	0.00550159	0.00615771	0.00591362	0.00553418	0.0071108	0.00542024	0.00615771	0.00693957	0.00693909	0.00550488	0.00560434	0.00561494	0.00410504	0.0054927	0.00555995	0.00577097	0.00541791
0.722168	0.0055447	0.00624039	0.00580855	0.00671181		0.00538861	0.00628358	0.00628358	0.00708423	0.00542933	0.00607684	0.00583595	0.0054615	0.00701741	0.00534905	0.00607684	0.00684843	0.00684795	0.00543258	0.00553073	0.0055412	0.00405113	0.00542056	0.00548693	0.00569517	0.00534675
0.728945	0.00548012	0.00616771	0.0057409	0.00663363		0.00532585	0.00621039	0.00621039	0.00700172	0.0053661	0.00600606	0.00576798	0.00539789	0.00693568	0.00528675	0.00600606	0.00676867	0.0067682	0.00536931	0.00546632	0.00547666	0.00400394	0.00535743	0.00542302	0.00562884	0.00528448
0.735721	0.00542476	0.00610541	0.00568291	0.00656663		0.00527205	0.00614766	0.00614766	0.006931	0.0053119	0.00594539	0.00570972	0.00534336	0.00686562	0.00523335	0.00594539	0.0067003	0.00669983	0.00531507	0.0054111	0.00542134	0.0039635	0.00530331	0.00536824	0.00557198	0.0052311
0.742498	0.0053694	0.0060431	0.00562491	0.00649961		0.00521824	0.00608492	0.00608492	0.00686026	0.00525768	0.00588471	0.00565145	0.00528883	0.00679555	0.00517994	0.00588471	0.00663191	0.00663145	0.00526083	0.00535588	0.00536601	0.00392305	0.00524919	0.00531345	0.00551512	0.00517771
0.749274	0.00531403	0.00598079	0.00556691	0.00643259		0.00516444	0.00602218	0.00602217	0.00678952	0.00520347	0.00582404	0.00559317	0.00523429	0.00672548	0.00512653	0.00582404	0.00656353	0.00656307	0.00520658	0.00530065	0.00531068	0.0038826	0.00519506	0.00525867	0.00545825	0.00512432
0.757018	0.00525867	0.00591848	0.00550891	0.00636557		0.00511063	0.00595943	0.00595943	0.00671879	0.00514926	0.00576336	0.0055349	0.00517976	0.00665541	0.00507311	0.00576336	0.00649515	0.0064947	0.00515234	0.00524542	0.00525535	0.00384215	0.00514094	0.00520388	0.00540138	0.00507094
0.765731	0.00522172	0.00587689	0.00547021	0.00632085		0.00507472	0.00591756	0.00591756	0.00667158	0.00511308	0.00572286	0.00549601	0.00514337	0.00660865	0.00503747	0.00572286	0.00644951	0.00644906	0.00511614	0.00520857	0.00521843	0.00381515	0.00510482	0.00516731	0.00536343	0.00503531
0.774443	0.00517556	0.00582494	0.00542185	0.00626497		0.00502986	0.00586525	0.00586525	0.0066126	0.00506788	0.00567227	0.00544743	0.0050979	0.00655023	0.00499294	0.00567227	0.0063925	0.00639205	0.00507091	0.00516253	0.00517229	0.00378142	0.00505969	0.00512163	0.00531602	0.00499079
0.783156	0.00514783	0.00579373	0.00539279	0.0062314		0.00500291	0.00583382	0.00583382	0.00657717	0.00504072	0.00564188	0.00541824	0.00507058	0.00651513	0.00496618	0.00564188	0.00635824	0.0063578	0.00504374	0.00513486	0.00514458	0.00376116	0.00503258	0.00509419	0.00528753	0.00496405
0.792836	0.00512931	0.00577288	0.00537339	0.00620898		0.00498491	0.00581283	0.00581283	0.0065535	0.00502259	0.00562158	0.00539874	0.00505234	0.00649169	0.00494832	0.00562158	0.00633537	0.00633493	0.00502559	0.00511639	0.00512607	0.00374763	0.00501447	0.00507586	0.00526851	0.00494619
0.801549	0.00512001	0.00576242	0.00536365	0.00619772		0.00497587	0.0058023	0.00580229	0.00654162	0.00501348	0.00561139	0.00538896	0.00504318	0.00647992	0.00493935	0.00561139	0.00632388	0.00632344	0.00501648	0.00510711	0.00511678	0.00374084	0.00500538	0.00506666	0.00525896	0.00493722
0.811229	0.00510149	0.00574157	0.00534425	0.0061753		0.00495787	0.00578131	0.0057813	0.00651796	0.00499535	0.00559109	0.00536946	0.00502494	0.00645648	0.00492148	0.00559109	0.00630101	0.00630057	0.00499833	0.00508864	0.00509827	0.0037273	0.00498728	0.00504833	0.00523993	0.00491936
0.819942	0.00507376	0.00571037	0.00531521	0.00614174		0.00493093	0.00574989	0.00574988	0.00648254	0.0049682	0.0055607	0.00534028	0.00499763	0.00642139	0.00489473	0.0055607	0.00626676	0.00626633	0.00497117	0.00506098	0.00507056	0.00370705	0.00496017	0.0050209	0.00521146	0.00489263
0.828654	0.0050276	0.00565842	0.00526685	0.00608587		0.00488607	0.00569757	0.00569757	0.00642356	0.004923	0.00551011	0.0052917	0.00495216	0.00636297	0.0048502	0.00551011	0.00620975	0.00620932	0.00492594	0.00501494	0.00502443	0.00367332	0.00491504	0.00497522	0.00516404	0.00484812
0.837367	0.00498143	0.00560645	0.00521848	0.00602998		0.0048412	0.00564525	0.00564525	0.00636457	0.00487779	0.00545951	0.0052431	0.00490668	0.00630454	0.00480566	0.00545951	0.00615272	0.00615229	0.00488071	0.00496888	0.00497829	0.00363959	0.00486991	0.00492953	0.00511662	0.00480359
0.846079	0.00494449	0.00556488	0.00517979	0.00598526		0.0048053	0.00560339	0.00560339	0.00631738	0.00484162	0.00541903	0.00520422	0.0048703	0.00625779	0.00477002	0.00541903	0.0061071	0.00610667	0.00484451	0.00493204	0.00494137	0.0036126	0.0048338	0.00489297	0.00507868	0.00476797
0.854792	0.00490755	0.0055233	0.00514108	0.00594054		0.00476939	0.00556152	0.00556152	0.00627017	0.00480544	0.00537854	0.00516533	0.0048339	0.00621103	0.00473438	0.00537854	0.00606146	0.00606104	0.00480831	0.00489518	0.00490445	0.0035856	0.00479768	0.00485641	0.00504073	0.00473235
0.864472	0.00488902	0.00550245	0.00512168	0.00591812		0.00475139	0.00554053	0.00554053	0.00624651	0.0047873	0.00535824	0.00514584	0.00481566	0.00618759	0.00471651	0.00535824	0.00603859	0.00603817	0.00479017	0.00487671	0.00488594	0.00357207	0.00477957	0.00483808	0.00502171	0.00471449
0.873185	0.00486129	0.00547124	0.00509262	0.00588455		0.00472444	0.0055091	0.0055091	0.00621107	0.00476015	0.00532784	0.00511665	0.00478834	0.00615249	0.00468976	0.00532784	0.00600433	0.00600391	0.00476299	0.00484905	0.00485822	0.00355181	0.00475246	0.00481064	0.00499322	0.00468774
0.881897	0.00484278	0.0054504	0.00507323	0.00586214		0.00470645	0.00548812	0.00548812	0.00618742	0.00474202	0.00530755	0.00509716	0.00477011	0.00612906	0.0046719	0.00530755	0.00598147	0.00598105	0.00474486	0.00483058	0.00483972	0.00353828	0.00473436	0.00479232	0.0049742	0.00466989
0.891578	0.00482426	0.00542956	0.00505383	0.00583972		0.00468845	0.00546713	0.00546713	0.00616376	0.00472388	0.00528725	0.00507767	0.00475187	0.00610562	0.00465403	0.00528725	0.00595859	0.00595818	0.00472671	0.00481211	0.00482121	0.00352475	0.00471625	0.00477399	0.00495518	0.00465203
0.901258	0.00482416	0.00542945	0.00505373	0.00583961		0.00468836	0.00546703	0.00546703	0.00616364	0.00472379	0.00528715	0.00507757	0.00475177	0.0061055	0.00465394	0.00528715	0.00595848	0.00595806	0.00472662	0.00481201	0.00482112	0.00352468	0.00471616	0.0047739	0.00495508	0.00465194
0.910939	0.00481486	0.00541898	0.00504398	0.00582834		0.00467931	0.00545648	0.00545648	0.00615174	0.00471468	0.00527695	0.00506778	0.00474261	0.00609372	0.00464496	0.00527695	0.00594698	0.00594657	0.0047175	0.00480273	0.00481182	0.00351788	0.00470706	0.00476469	0.00494552	0.00464297
0.919652	0.00479635	0.00539814	0.00502459	0.00580593		0.00466132	0.0054355	0.0054355	0.00612809	0.00469655	0.00525666	0.00504829	0.00472437	0.00607029	0.0046271	0.00525666	0.00592412	0.0059237	0.00469936	0.00478426	0.00479332	0.00350436	0.00468897	0.00474637	0.00492651	0.00462512
0.929332	0.00477782	0.0053773	0.00500519	0.00578351		0.00464332	0.00541451	0.00541451	0.00610443	0.00467842	0.00523636	0.0050288	0.00470613	0.00604685	0.00460924	0.00523636	0.00590124	0.00590083	0.00468122	0.00476579	0.00477481	0.00349083	0.00467086	0.00472804	0.00490749	0.00460726
0.938045	0.00474088	0.00533572	0.00496648	0.00573879		0.00460741	0.00537264	0.00537264	0.00605722	0.00464224	0.00519587	0.00498991	0.00466974	0.00600009	0.00457359	0.00519587	0.00585561	0.0058552	0.00464502	0.00472894	0.00473788	0.00346383	0.00463474	0.00469148	0.00486954	0.00457163
0.947725	0.00472236	0.00531487	0.00494708	0.00571637		0.00458941	0.00535165	0.00535165	0.00603356	0.0046241	0.00517557	0.00497042	0.00465149	0.00597665	0.00455572	0.00517557	0.00583273	0.00583232	0.00462687	0.00471046	0.00471937	0.0034503	0.00461663	0.00467315	0.00485051	0.00455377
0.956438	0.00469463	0.00528367	0.00491803	0.00568281		0.00456247	0.00532023	0.00532023	0.00599814	0.00459695	0.00514519	0.00494124	0.00462419	0.00594156	0.00452898	0.00514519	0.00579849	0.00579808	0.0045997	0.00468281	0.00469167	0.00343004	0.00458953	0.00464572	0.00482204	0.00452703
0.966118	0.00467611	0.00526282	0.00489863	0.00566039		0.00454447	0.00529924	0.00529924	0.00597447	0.00457882	0.00512489	0.00492174	0.00460594	0.00591812	0.00451111	0.00512489	0.00577561	0.00577521	0.00458156	0.00466433	0.00467316	0.00341651	0.00457142	0.00462739	0.00480301	0.00450917
0.974831	0.00465759	0.00524198	0.00487923	0.00563797		0.00452647	0.00527826	0.00527825	0.00595081	0.00456068	0.00510459	0.00490225	0.0045877	0.00589468	0.00449324	0.00510459	0.00575274	0.00575234	0.00456341	0.00464586	0.00465465	0.00340298	0.00455332	0.00460906	0.00478399	0.00449131
0.984511	0.00465751	0.00524188	0.00487914	0.00563787		0.00452639	0.00527816	0.00527816	0.0059507	0.0045606	0.0051045	0.00490216	0.00458762	0.00589458	0.00449316	0.0051045	0.00575263	0.00575223	0.00456333	0.00464577	0.00465456	0.00340292	0.00455323	0.00460898	0.0047839	0.00449123
0.99	0.00465751	0.00524188	0.00487914	0.00563787		0.00452639	0.00527816	0.00527816	0.0059507	0.0045606	0.0051045	0.00490216	0.00458762	0.00589458	0.00449316	0.0051045	0.00575263	0.00575223	0.00456333	0.00464577	0.00465456	0.00340292	0.00455323	0.00460898	0.0047839	0.00449123
1	0.00465751	0.00524188	0.00487914	0.00563787		0.00452639	0.00527816	0.00527816	0.0059507	0.0045606	0.0051045	0.00490216	0.00458762	0.00589458	0.00449316	0.0051045	0.00575263	0.00575223	0.00456333	0.00464577	0.00465456	0.00340292	0.00455323	0.00460898	0.0047839	0.00449123
1.01936	0.00465719	0.00524152	0.00487881	0.00563748		0.00452608	0.0052778	0.00527779	0.00595029	0.00456029	0.00510415	0.00490182	0.0045873	0.00589417	0.00449285	0.00510415	0.00575224	0.00575184	0.00456302	0.00464546	0.00465424	0.00340268	0.00455292	0.00460866	0.00478357	0.00449092
1.02807	0.00465719	0.00524152	0.00487881	0.00563748		0.00452608	0.0052778	0.00527779	0.00595029	0.00456029	0.00510415	0.00490182	0.0045873	0.00589417	0.00449285	0.00510415	0.00575224	0.00575184	0.00456302	0.00464546	0.00465424	0.00340268	0.00455292	0.00460866	0.00478357	0.00449092
1.03679	0.00462024	0.00519994	0.0048401	0.00559276		0.00449017	0.00523593	0.00523592	0.00590309	0.00452411	0.00506365	0.00486293	0.00455091	0.00584741	0.00445721	0.00506365	0.0057066	0.0057062	0.00452681	0.0046086	0.00461732	0.00337569	0.0045168	0.0045721	0.00474562	0.0044553
1.04356	0.00458329	0.00515836	0.00480139	0.00554803		0.00445426	0.00519405	0.00519405	0.00585588	0.00448793	0.00502316	0.00482405	0.00451451	0.00580065	0.00442157	0.00502316	0.00566097	0.00566057	0.00449061	0.00457175	0.0045804	0.00334869	0.00448068	0.00453554	0.00470767	0.00441967
1.05034	0.00451871	0.00508568	0.00473374	0.00546986		0.0043915	0.00512087	0.00512087	0.00577337	0.0044247	0.00495238	0.00475607	0.00445091	0.00571892	0.00435927	0.00495238	0.0055812	0.00558081	0.00442734	0.00450733	0.00451586	0.00330151	0.00441755	0.00447163	0.00464134	0.00435739
1.05712	0.00446336	0.00502338	0.00467575	0.00540285		0.00433771	0.00505814	0.00505814	0.00570265	0.00437049	0.00489172	0.00469781	0.00439638	0.00564886	0.00430586	0.00489172	0.00551283	0.00551245	0.00437311	0.00445211	0.00446054	0.00326107	0.00436343	0.00441685	0.00458449	0.00430401
1.0668	0.00440799	0.00496106	0.00461775	0.00533583		0.0042839	0.0049954	0.00499539	0.00563191	0.00431628	0.00483104	0.00463954	0.00434185	0.00557879	0.00425245	0.00483104	0.00544445	0.00544407	0.00431886	0.00439689	0.00440521	0.00322061	0.00430931	0.00436206	0.00452762	0.00425063
1.07648	0.00437103	0.00491947	0.00457904	0.0052911		0.00424798	0.00495351	0.00495351	0.00558469	0.00428009	0.00479053	0.00460064	0.00430544	0.00553202	0.0042168	0.00479053	0.0053988	0.00539843	0.00428265	0.00436003	0.00436828	0.00319361	0.00427318	0.00432549	0.00448966	0.00421499
1.08519	0.00436173	0.00490899	0.00456929	0.00527983		0.00423894	0.00494297	0.00494296	0.0055728	0.00427098	0.00478033	0.00459084	0.00429628	0.00552024	0.00420782	0.00478033	0.00538731	0.00538693	0.00427353	0.00435074	0.00435897	0.00318681	0.00426408	0.00431628	0.0044801	0.00420601
1.09487	0.00437087	0.00491928	0.00457886	0.00529089		0.00424782	0.00495332	0.00495332	0.00558448	0.00427992	0.00479035	0.00460046	0.00430528	0.0055318	0.00421664	0.00479035	0.00539859	0.00539822	0.00428249	0.00435986	0.00436811	0.00319349	0.00427301	0.00432532	0.00448948	0.00421483
1.10455	0.00437078	0.00491918	0.00457877	0.00529079		0.00424774	0.00495323	0.00495322	0.00558437	0.00427984	0.00479026	0.00460037	0.00430519	0.0055317	0.00421656	0.00479026	0.00539849	0.00539811	0.0042824	0.00435977	0.00436802	0.00319343	0.00427293	0.00432524	0.0044894	0.00421474
1.11423	0.00437069	0.00491908	0.00457867	0.00529068		0.00424765	0.00495312	0.00495312	0.00558425	0.00427975	0.00479015	0.00460027	0.0043051	0.00553158	0.00421646	0.00479015	0.00539837	0.005398	0.00428231	0.00435968	0.00436793	0.00319336	0.00427284	0.00432515	0.0044893	0.00421465
1.12391	0.00436138	0.0049086	0.00456892	0.00527941		0.0042386	0.00494257	0.00494257	0.00557235	0.00427064	0.00477995	0.00459048	0.00429593	0.0055198	0.00420749	0.00477995	0.00538688	0.0053865	0.00427319	0.00435039	0.00435863	0.00318656	0.00426374	0.00431594	0.00447974	0.00420568
1.13262	0.00434286	0.00488776	0.00454952	0.00525699		0.0042206	0.00492158	0.00492158	0.00554869	0.0042525	0.00475965	0.00457098	0.00427769	0.00549636	0.00418962	0.00475965	0.005364	0.00536363	0.00425504	0.00433192	0.00434012	0.00317303	0.00424563	0.00429761	0.00446072	0.00418782
1.1423	0.00432435	0.00486692	0.00453013	0.00523458		0.00420261	0.00490061	0.0049006	0.00552504	0.00423437	0.00473937	0.0045515	0.00425946	0.00547293	0.00417176	0.00473937	0.00534114	0.00534076	0.00423691	0.00431346	0.00432162	0.0031595	0.00422753	0.00427929	0.0044417	0.00416997
1.15199	0.00431504	0.00485645	0.00452038	0.00522332		0.00419356	0.00489006	0.00489006	0.00551315	0.00422526	0.00472916	0.0045417	0.00425029	0.00546115	0.00416278	0.00472916	0.00532964	0.00532927	0.00422779	0.00430417	0.00431232	0.0031527	0.00421843	0.00427008	0.00443214	0.00416099
1.15973	0.00430574	0.00484598	0.00451064	0.00521206		0.00418453	0.00487952	0.00487952	0.00550127	0.00421616	0.00471897	0.00453192	0.00424113	0.00544938	0.00415381	0.00471897	0.00531816	0.00531779	0.00421868	0.0042949	0.00430302	0.00314591	0.00420934	0.00426088	0.00442259	0.00415203
1.1665	0.00425958	0.00479403	0.00446228	0.00515618		0.00413967	0.00482721	0.00482721	0.00544229	0.00417096	0.00466838	0.00448333	0.00419566	0.00539096	0.00410928	0.00466838	0.00526114	0.00526078	0.00417345	0.00424885	0.00425689	0.00311218	0.00416422	0.0042152	0.00437518	0.00410751
1.17135	0.00418579	0.00471098	0.00438498	0.00506686		0.00406795	0.00474358	0.00474358	0.00534801	0.0040987	0.00458751	0.00440566	0.00412298	0.00529757	0.00403809	0.00458751	0.00517	0.00516964	0.00410115	0.00417525	0.00418315	0.00305827	0.00409208	0.00414218	0.00429938	0.00403636
1.17619	0.00411202	0.00462795	0.00430769	0.00497756		0.00399626	0.00465998	0.00465998	0.00525375	0.00402646	0.00450666	0.00432802	0.00405031	0.0052042	0.00396692	0.00450666	0.00507888	0.00507853	0.00402887	0.00410166	0.00410942	0.00300437	0.00401996	0.00406917	0.00422361	0.00396522
1.18199	0.00402902	0.00453454	0.00422075	0.00487709		0.0039156	0.00456592	0.00456592	0.00514771	0.00394519	0.0044157	0.00424066	0.00396856	0.00509916	0.00388685	0.0044157	0.00497637	0.00497602	0.00394755	0.00401887	0.00402648	0.00294373	0.00393882	0.00398704	0.00413836	0.00388518
1.18974	0.00395524	0.0044515	0.00414346	0.00478778		0.00384389	0.00448231	0.00448231	0.00505345	0.00387295	0.00433483	0.004163	0.00389589	0.00500578	0.00381568	0.00433483	0.00488524	0.0048849	0.00387526	0.00394528	0.00395274	0.00288982	0.00386669	0.00391403	0.00406258	0.00381404
1.19458	0.00393674	0.00443068	0.00412407	0.00476538		0.00382591	0.00446134	0.00446134	0.00502981	0.00385483	0.00431456	0.00414353	0.00387766	0.00498237	0.00379783	0.00431456	0.00486239	0.00486205	0.00385713	0.00392682	0.00393425	0.0028763	0.0038486	0.00389572	0.00404357	0.0037962
1.19748	0.00401042	0.0045136	0.00420126	0.00485457		0.00389752	0.00454484	0.00454484	0.00512394	0.00392697	0.00439531	0.00422108	0.00395024	0.00507561	0.00386891	0.00439531	0.00495339	0.00495305	0.00392932	0.00400031	0.00400788	0.00293013	0.00392063	0.00396863	0.00411925	0.00386724
1.20039	0.00410256	0.00461731	0.00429779	0.00496611		0.00398707	0.00464926	0.00464926	0.00524167	0.0040172	0.00449629	0.00431806	0.004041	0.00519223	0.0039578	0.00449629	0.0050672	0.00506685	0.0040196	0.00409223	0.00409997	0.00299746	0.00401071	0.00405981	0.0042139	0.0039561
1.20232	0.00418548	0.00471063	0.00438465	0.00506648		0.00406765	0.00474323	0.00474323	0.00534761	0.00409839	0.00458717	0.00440534	0.00412267	0.00529717	0.00403779	0.00458717	0.00516962	0.00516926	0.00410085	0.00417494	0.00418284	0.00305804	0.00409177	0.00414187	0.00429907	0.00403606
1.20426	0.00427762	0.00481434	0.00448118	0.00517802		0.0041572	0.00484765	0.00484765	0.00546534	0.00418862	0.00468816	0.00450232	0.00421343	0.00541379	0.00412668	0.00468816	0.00528342	0.00528306	0.00419113	0.00426685	0.00427492	0.00312536	0.00418185	0.00423305	0.00439371	0.00412491
1.20523	0.00436977	0.00491805	0.00457772	0.00528957		0.00424676	0.00495209	0.00495208	0.00558308	0.00427886	0.00478915	0.00459931	0.0043042	0.00553042	0.00421558	0.00478915	0.00539724	0.00539687	0.00428142	0.00435877	0.00436701	0.00319269	0.00427194	0.00432424	0.00448836	0.00421377
1.20716	0.00446193	0.00502177	0.00467425	0.00540112		0.00433632	0.00505652	0.00505652	0.00570082	0.00436909	0.00489015	0.00469631	0.00439497	0.00564705	0.00430448	0.00489015	0.00551107	0.00551068	0.0043717	0.00445069	0.00445911	0.00326002	0.00436203	0.00441544	0.00458302	0.00430264
1.20813	0.00455407	0.00512547	0.00477078	0.00551266		0.00442587	0.00516094	0.00516094	0.00581855	0.00445932	0.00499113	0.00479329	0.00448573	0.00576367	0.00439338	0.00499113	0.00562487	0.00562448	0.00446198	0.0045426	0.00455119	0.00332734	0.00445211	0.00450662	0.00467766	0.00439149
1.21007	0.00464623	0.00522919	0.00486733	0.00562422		0.00451543	0.00526538	0.00526538	0.0059363	0.00454956	0.00509214	0.00489029	0.00457651	0.00588031	0.00448229	0.00509214	0.00573871	0.00573831	0.00455228	0.00463453	0.0046433	0.00339468	0.00454221	0.00459782	0.00477232	0.00448036
1.21104	0.00473837	0.0053329	0.00496386	0.00573576		0.00460498	0.0053698	0.0053698	0.00605403	0.00463979	0.00519313	0.00498728	0.00466727	0.00599692	0.00457118	0.00519313	0.00585251	0.00585211	0.00464256	0.00472644	0.00473538	0.003462	0.00463229	0.004689	0.00486697	0.00456921
1.212	0.00483053	0.00543661	0.00506039	0.00584731		0.00469454	0.00547424	0.00547423	0.00617176	0.00473002	0.00529412	0.00508427	0.00475804	0.00611355	0.00466008	0.00529412	0.00596633	0.00596592	0.00473285	0.00481836	0.00482748	0.00352933	0.00472238	0.0047802	0.00496162	0.00465808
1.21297	0.00491347	0.00552996	0.00514728	0.00594771		0.00477514	0.00556823	0.00556823	0.00627773	0.00481123	0.00538502	0.00517156	0.00483974	0.00621852	0.00474009	0.00538502	0.00606878	0.00606835	0.00481411	0.00490109	0.00491036	0.00358993	0.00480346	0.00486227	0.00504681	0.00473805
1.21394	0.00500563	0.00563368	0.00524383	0.00605927		0.00486471	0.00567267	0.00567267	0.00639548	0.00490148	0.00548603	0.00526857	0.00493051	0.00633516	0.004829	0.00548603	0.00618261	0.00618218	0.00490441	0.00499302	0.00500247	0.00365727	0.00489356	0.00495347	0.00514147	0.00482693
1.21491	0.00509778	0.0057374	0.00534037	0.00617082		0.00495427	0.0057771	0.0057771	0.00651322	0.00499171	0.00558703	0.00536556	0.00502128	0.00645179	0.0049179	0.00558703	0.00629643	0.00629599	0.0049947	0.00508494	0.00509456	0.00372459	0.00498365	0.00504466	0.00523613	0.00491579
1.21588	0.00518993	0.00584111	0.0054369	0.00628237		0.00504383	0.00588154	0.00588153	0.00663096	0.00508195	0.00568802	0.00546255	0.00511205	0.00656842	0.0050068	0.00568802	0.00641025	0.0064098	0.00508499	0.00517686	0.00518665	0.00379192	0.00507374	0.00513586	0.00533078	0.00500465
1.21684	0.00528208	0.00594483	0.00553344	0.00639391		0.00513339	0.00598597	0.00598597	0.0067487	0.00517218	0.00578902	0.00555955	0.00520282	0.00668505	0.0050957	0.00578902	0.00652407	0.00652361	0.00517528	0.00526878	0.00527875	0.00385925	0.00516383	0.00522705	0.00542543	0.00509351
1.21781	0.00537425	0.00604855	0.00562999	0.00650548		0.00522295	0.00609041	0.00609041	0.00686645	0.00526243	0.00589003	0.00565655	0.0052936	0.00680169	0.00518461	0.00589003	0.0066379	0.00663744	0.00526558	0.00536071	0.00537085	0.00392659	0.00525393	0.00531825	0.00552009	0.00518239
1.21975	0.0054664	0.00615227	0.00572653	0.00661703		0.00531251	0.00619484	0.00619484	0.00698419	0.00535266	0.00599102	0.00575354	0.00538437	0.00691832	0.00527351	0.00599102	0.00675172	0.00675125	0.00535587	0.00545263	0.00546295	0.00399392	0.00534402	0.00540944	0.00561475	0.00527125
1.22072	0.00555854	0.00625597	0.00582305	0.00672856		0.00540206	0.00629927	0.00629926	0.00710192	0.00544289	0.00609201	0.00585052	0.00547513	0.00703493	0.0053624	0.00609201	0.00686553	0.00686505	0.00544615	0.00554454	0.00555503	0.00406124	0.0054341	0.00550062	0.00570939	0.0053601
1.22168	0.0056507	0.0063597	0.0059196	0.00684012		0.00549163	0.00640371	0.00640371	0.00721967	0.00553313	0.00619302	0.00594753	0.00556591	0.00715157	0.00545131	0.00619302	0.00697936	0.00697887	0.00553644	0.00563647	0.00564714	0.00412858	0.0055242	0.00559183	0.00580405	0.00544897
1.22265	0.00574286	0.00646341	0.00601614	0.00695167		0.00558118	0.00650814	0.00650814	0.00733741	0.00562337	0.00629401	0.00604452	0.00565668	0.0072682	0.00554021	0.00629401	0.00709318	0.00709269	0.00562673	0.00572839	0.00573923	0.00419591	0.00561428	0.00568302	0.00589871	0.00553784
1.22362	0.00583501	0.00656713	0.00611268	0.00706322		0.00567074	0.00661257	0.00661257	0.00745515	0.0057136	0.00639501	0.00614151	0.00574745	0.00738483	0.00562912	0.00639501	0.007207	0.0072065	0.00571702	0.00582031	0.00583132	0.00426324	0.00570437	0.00577421	0.00599336	0.0056267
1.22459	0.00592717	0.00667085	0.00620922	0.00717478		0.00576031	0.00671702	0.00671701	0.0075729	0.00580385	0.00649601	0.00623852	0.00583823	0.00750147	0.00571803	0.00649601	0.00732083	0.00732032	0.00580732	0.00591224	0.00592343	0.00433057	0.00579447	0.00586541	0.00608802	0.00571557
1.22556	0.00601932	0.00677457	0.00630576	0.00728633		0.00584987	0.00682145	0.00682145	0.00769064	0.00589408	0.00659701	0.00633551	0.005929	0.0076181	0.00580693	0.00659701	0.00743465	0.00743414	0.00589761	0.00600416	0.00601552	0.0043979	0.00588456	0.0059566	0.00618268	0.00580443
1.22653	0.00611147	0.00687828	0.0064023	0.00739788		0.00593943	0.00692588	0.00692588	0.00780838	0.00598432	0.00669801	0.0064325	0.00601977	0.00773473	0.00589583	0.00669801	0.00754847	0.00754795	0.0059879	0.00609608	0.00610762	0.00446523	0.00597465	0.0060478	0.00627733	0.00589329
1.22749	0.00620364	0.00698201	0.00649885	0.00750945		0.00602899	0.00703033	0.00703032	0.00792613	0.00607456	0.00679901	0.00652951	0.00611055	0.00785137	0.00598474	0.00679901	0.00766231	0.00766177	0.0060782	0.00618801	0.00619972	0.00453257	0.00606475	0.006139	0.00637199	0.00598217
1.22846	0.00629579	0.00708572	0.00659538	0.00762099		0.00611855	0.00713476	0.00713476	0.00804387	0.0061648	0.00690001	0.0066265	0.00620132	0.007968	0.00607364	0.00690001	0.00777613	0.00777558	0.00616849	0.00627993	0.00629181	0.0045999	0.00615484	0.00623019	0.00646665	0.00607103
1.22943	0.00638794	0.00718944	0.00669192	0.00773254		0.00620811	0.00723919	0.00723919	0.00816161	0.00625503	0.00700101	0.00672349	0.00629208	0.00808463	0.00616254	0.00700101	0.00788995	0.0078894	0.00625877	0.00637185	0.00638391	0.00466723	0.00624493	0.00632138	0.0065613	0.00615989
1.2304	0.00648009	0.00729315	0.00678846	0.00784409		0.00629767	0.00734362	0.00734362	0.00827935	0.00634527	0.007102	0.00682048	0.00638285	0.00820126	0.00625144	0.007102	0.00800377	0.00800321	0.00634906	0.00646377	0.006476	0.00473456	0.00633502	0.00641257	0.00665595	0.00624875
1.23137	0.00657225	0.00739688	0.00688501	0.00795565		0.00638724	0.00744807	0.00744806	0.0083971	0.00643551	0.00720301	0.00691749	0.00647363	0.0083179	0.00634035	0.00720301	0.0081176	0.00811703	0.00643936	0.0065557	0.00656811	0.00480189	0.00642512	0.00650378	0.00675062	0.00633763
1.23233	0.00674736	0.00759395	0.00706844	0.00816761		0.00655741	0.0076465	0.0076465	0.00862082	0.00660697	0.00739492	0.00710179	0.00664611	0.00853951	0.00650927	0.00739492	0.00833387	0.00833329	0.00661092	0.00673036	0.0067431	0.00492983	0.0065963	0.00667705	0.00693047	0.00650647
1.2333	0.00683951	0.00769766	0.00716498	0.00827916		0.00664697	0.00775093	0.00775093	0.00873856	0.0066972	0.00749591	0.00719878	0.00673688	0.00865614	0.00659817	0.00749591	0.00844769	0.0084471	0.00670121	0.00682228	0.00683519	0.00499715	0.00668639	0.00676824	0.00702512	0.00659534
1.23427	0.00693167	0.00780139	0.00726152	0.00839072		0.00673653	0.00785538	0.00785537	0.00885631	0.00678745	0.00759692	0.00729578	0.00682765	0.00877278	0.00668708	0.00759692	0.00856152	0.00856093	0.00679151	0.00691421	0.00692729	0.00506449	0.00677648	0.00685945	0.00711978	0.00668421
1.23524	0.00702382	0.0079051	0.00735806	0.00850227		0.00682609	0.00795981	0.00795981	0.00897405	0.00687768	0.00769792	0.00739278	0.00691842	0.0088894	0.00677598	0.00769792	0.00867534	0.00867474	0.0068818	0.00700613	0.00701939	0.00513182	0.00686657	0.00695064	0.00721444	0.00677307
1.2362	0.00711597	0.00800882	0.0074546	0.00861382		0.00691565	0.00806424	0.00806424	0.00909179	0.00696792	0.00779891	0.00748977	0.00700919	0.00900603	0.00686488	0.00779891	0.00878916	0.00878855	0.00697209	0.00709805	0.00711148	0.00519915	0.00695666	0.00704183	0.00730909	0.00686193
1.23717	0.00720814	0.00811254	0.00755115	0.00872538		0.00700522	0.00816868	0.00816868	0.00920954	0.00705816	0.00789992	0.00758677	0.00709997	0.00912267	0.00695379	0.00789992	0.00890299	0.00890238	0.00706238	0.00718998	0.00720358	0.00526649	0.00704676	0.00713303	0.00740375	0.00695081
1.23814	0.00730029	0.00821626	0.00764768	0.00883693		0.00709477	0.00827312	0.00827311	0.00932728	0.0071484	0.00800092	0.00768376	0.00719074	0.0092393	0.00704269	0.00800092	0.00901682	0.00901619	0.00715267	0.0072819	0.00729568	0.00533382	0.00713685	0.00722422	0.00749841	0.00703967
1.23911	0.00739244	0.00831997	0.00774422	0.00894848		0.00718433	0.00837755	0.00837755	0.00944502	0.00723863	0.00810191	0.00778076	0.00728151	0.00935593	0.00713159	0.00810191	0.00913064	0.00913	0.00724296	0.00737382	0.00738777	0.00540114	0.00722694	0.00731542	0.00759306	0.00712853
1.24008	0.00748459	0.00842369	0.00784076	0.00906003		0.00727389	0.00848198	0.00848198	0.00956276	0.00732887	0.00820291	0.00787775	0.00737228	0.00947256	0.00722049	0.00820291	0.00924446	0.00924381	0.00733325	0.00746574	0.00747987	0.00546847	0.00731703	0.00740661	0.00768771	0.00721739
1.24104	0.00757675	0.00852741	0.00793731	0.00917159		0.00736346	0.00858643	0.00858642	0.00968051	0.00741911	0.00830392	0.00797475	0.00746306	0.0095892	0.0073094	0.00830392	0.00935829	0.00935764	0.00742355	0.00755767	0.00757197	0.00553581	0.00740713	0.00749781	0.00778238	0.00730626
1.24201	0.00766891	0.00863113	0.00803385	0.00928314		0.00745302	0.00869086	0.00869085	0.00979825	0.00750935	0.00840491	0.00807175	0.00755383	0.00970583	0.0073983	0.00840491	0.00947211	0.00947145	0.00751384	0.00764959	0.00766407	0.00560314	0.00749722	0.007589	0.00787703	0.00739513
1.24298	0.00776106	0.00873484	0.00813038	0.00939469		0.00754257	0.00879529	0.00879529	0.00991599	0.00759958	0.00850591	0.00816874	0.0076446	0.00982246	0.00748721	0.00850591	0.00958593	0.00958526	0.00760413	0.00774151	0.00775616	0.00567047	0.00758731	0.00768019	0.00797168	0.00748399
1.24395	0.00785322	0.00883857	0.00822693	0.00950625		0.00763214	0.00889973	0.00889973	0.0100337	0.00768983	0.00860691	0.00826574	0.00773538	0.0099391	0.00757612	0.00860691	0.00969976	0.00969908	0.00769443	0.00783344	0.00784826	0.00573781	0.0076774	0.0077714	0.00806635	0.00757286
1.24492	0.00794537	0.00894228	0.00832347	0.0096178		0.0077217	0.00900417	0.00900416	0.0101515	0.00778006	0.00870791	0.00836274	0.00782615	0.0100557	0.00766502	0.00870791	0.00981358	0.0098129	0.00778472	0.00792536	0.00794036	0.00580513	0.00776749	0.00786259	0.008161	0.00766172
1.24589	0.00803753	0.009046	0.00842001	0.00972935		0.00781126	0.0091086	0.00910859	0.0102692	0.0078703	0.00880891	0.00845973	0.00791692	0.0101724	0.00775392	0.00880891	0.0099274	0.00992671	0.007875	0.00801728	0.00803245	0.00587246	0.00785758	0.00795378	0.00825565	0.00775059
1.24685	0.00812969	0.00914972	0.00851655	0.00984091		0.00790082	0.00921304	0.00921304	0.010387	0.00796054	0.00890991	0.00855673	0.0080077	0.010289	0.00784283	0.00890991	0.0100412	0.0100405	0.0079653	0.00810921	0.00812455	0.0059398	0.00794768	0.00804498	0.00835031	0.00783946
1.24782	0.008314	0.00935716	0.00870964	0.010064		0.00807995	0.00942192	0.00942191	0.0106225	0.00814102	0.00911192	0.00875073	0.00818924	0.0105223	0.00802064	0.00911192	0.0102689	0.0102682	0.00814589	0.00829306	0.00830875	0.00607447	0.00812787	0.00822738	0.00853963	0.00801719
1.24879	0.00840615	0.00946088	0.00880618	0.0101756		0.00816951	0.00952635	0.00952635	0.0107402	0.00823125	0.00921291	0.00884772	0.00828001	0.0106389	0.00810954	0.00921291	0.0103827	0.010382	0.00823618	0.00838498	0.00840085	0.00614179	0.00821796	0.00831857	0.00863428	0.00810605
1.24976	0.00849832	0.0095646	0.00890272	0.0102871		0.00825908	0.00963079	0.00963079	0.0108579	0.0083215	0.00931392	0.00894472	0.00837079	0.0107555	0.00819845	0.00931392	0.0104965	0.0104958	0.00832648	0.00847691	0.00849295	0.00620913	0.00830806	0.00840977	0.00872895	0.00819493
1.25073	0.00859047	0.00966832	0.00899926	0.0103987		0.00834863	0.00973523	0.00973522	0.0109757	0.00841173	0.00941492	0.00904172	0.00846156	0.0108722	0.00828735	0.00941492	0.0106104	0.0106096	0.00841677	0.00856883	0.00858504	0.00627646	0.00839815	0.00850096	0.0088236	0.00828379
1.25169	0.00867341	0.00976166	0.00908615	0.0104991		0.00842924	0.00982922	0.00982921	0.0110817	0.00849295	0.00950582	0.00912901	0.00854326	0.0109771	0.00836736	0.00950582	0.0107128	0.0107121	0.00849803	0.00865156	0.00866793	0.00633706	0.00847923	0.00858304	0.00890879	0.00836377
1.25266	0.00876556	0.00986538	0.00918268	0.0106106		0.0085188	0.00993365	0.00993364	0.0111994	0.00858318	0.00960681	0.009226	0.00863403	0.0110938	0.00845626	0.00960681	0.0108266	0.0108259	0.00858832	0.00874348	0.00876003	0.00640439	0.00856932	0.00867423	0.00900344	0.00845263
1.25363	0.00885772	0.0099691	0.00927923	0.0107222		0.00860836	0.0100381	0.0100381	0.0113171	0.00867343	0.00970782	0.00932301	0.0087248	0.0112104	0.00854517	0.00970782	0.0109404	0.0109397	0.00867862	0.00883541	0.00885213	0.00647172	0.00865942	0.00876543	0.00909811	0.0085415
1.2546	0.00894987	0.0100728	0.00937577	0.0108337		0.00869792	0.0101425	0.0101425	0.0114349	0.00876366	0.00980882	0.00942	0.00881557	0.011327	0.00863407	0.00980882	0.0110543	0.0110535	0.0087689	0.00892733	0.00894422	0.00653905	0.0087495	0.00885662	0.00919276	0.00863036
1.25557	0.00904203	0.0101765	0.00947231	0.0109453		0.00878748	0.010247	0.010247	0.0115526	0.0088539	0.00990981	0.00951699	0.00890634	0.0114437	0.00872297	0.00990981	0.0111681	0.0111673	0.00885919	0.00901925	0.00903632	0.00660638	0.00883959	0.00894781	0.00928741	0.00871923
1.2575	0.00913419	0.0102803	0.00956885	0.0110569		0.00887705	0.0103514	0.0103514	0.0116704	0.00894414	0.0100108	0.009614	0.00899712	0.0115603	0.00881188	0.0100108	0.0112819	0.0112811	0.00894949	0.00911118	0.00912842	0.00667372	0.00892969	0.00903902	0.00938208	0.0088081
1.25847	0.00922633	0.010384	0.00966538	0.0111684		0.0089666	0.0104558	0.0104558	0.0117881	0.00903437	0.0101118	0.00971098	0.00908788	0.0116769	0.00890077	0.0101118	0.0113957	0.0113949	0.00903977	0.00920309	0.00922051	0.00674104	0.00901977	0.0091302	0.00947672	0.00889695
1.25944	0.00931848	0.0104877	0.00976192	0.0112799		0.00905615	0.0105603	0.0105603	0.0119058	0.0091246	0.0102128	0.00980797	0.00917865	0.0117935	0.00898967	0.0102128	0.0115096	0.0115087	0.00913006	0.00929501	0.0093126	0.00680837	0.00910986	0.00922139	0.00957137	0.00898581
1.26041	0.00941064	0.0105914	0.00985847	0.0113915		0.00914572	0.0106647	0.0106647	0.0120236	0.00921485	0.0103138	0.00990498	0.00926943	0.0119102	0.00907858	0.0103138	0.0116234	0.0116226	0.00922036	0.00938694	0.0094047	0.00687571	0.00919996	0.00931259	0.00966604	0.00907469
1.26138	0.00950283	0.0106952	0.00995504	0.0115031		0.00923532	0.0107692	0.0107692	0.0121414	0.00930512	0.0104148	0.010002	0.00936024	0.0120269	0.00916752	0.0104148	0.0117372	0.0117364	0.00931068	0.0094789	0.00949684	0.00694306	0.00929009	0.00940382	0.00976073	0.00916358
1.26234	0.00959497	0.0107989	0.0100516	0.0116146		0.00932486	0.0108736	0.0108736	0.0122591	0.00939533	0.0105158	0.010099	0.00945099	0.0121435	0.0092564	0.0105158	0.011851	0.0118502	0.00940095	0.0095708	0.00958891	0.00701038	0.00938016	0.00949499	0.00985536	0.00925243
1.26331	0.0096871	0.0109025	0.0101481	0.0117261		0.0094144	0.010978	0.010978	0.0123768	0.00948555	0.0106168	0.010196	0.00954174	0.0122601	0.00934529	0.0106168	0.0119648	0.011964	0.00949123	0.0096627	0.00968099	0.00707769	0.00947023	0.00958617	0.00994999	0.00934127
1.26428	0.00965021	0.010861	0.0101094	0.0116815		0.00937854	0.0109362	0.0109362	0.0123297	0.00944943	0.0105764	0.0101571	0.0095054	0.0122134	0.0093097	0.0105764	0.0119193	0.0119184	0.00945508	0.0096259	0.00964412	0.00705074	0.00943416	0.00954966	0.0099121	0.0093057
1.26525	0.00977924	0.0110062	0.0102446	0.0118377		0.00950393	0.0110824	0.0110824	0.0124945	0.00957577	0.0107178	0.0102929	0.00963249	0.0123767	0.00943417	0.0107178	0.0120786	0.0120778	0.0095815	0.0097546	0.00977306	0.00714501	0.0095603	0.00967734	0.0100446	0.00943012
1.26621	0.00987137	0.0111099	0.0103411	0.0119492		0.00959347	0.0111868	0.0111868	0.0126122	0.00966598	0.0108187	0.0103899	0.00972324	0.0124933	0.00952305	0.0108187	0.0121924	0.0121916	0.00967177	0.00984651	0.00986514	0.00721233	0.00965037	0.00976852	0.0101393	0.00951896
1.26815	0.0099636	0.0112137	0.0104377	0.0120608		0.00968311	0.0112913	0.0112913	0.0127301	0.00975629	0.0109198	0.010487	0.00981409	0.01261	0.00961202	0.0109198	0.0123064	0.0123055	0.00976213	0.0099385	0.00995731	0.00727971	0.00974053	0.00985978	0.010234	0.0096079
1.27009	0.0100465	0.011307	0.0105246	0.0121612		0.00976368	0.0113853	0.0113853	0.012836	0.00983748	0.0110107	0.0105742	0.00989575	0.0127149	0.00969201	0.0110107	0.0124088	0.0124079	0.00984336	0.0100212	0.0100402	0.00734029	0.00982159	0.00994183	0.0103192	0.00968785
1.27106	0.0101386	0.0114107	0.0106211	0.0122727		0.00985322	0.0114897	0.0114897	0.0129537	0.0099277	0.0111117	0.0106712	0.0099865	0.0128315	0.00978089	0.0111117	0.0125226	0.0125217	0.00993363	0.0101131	0.0101322	0.0074076	0.00991166	0.010033	0.0104138	0.00977669
1.27299	0.0102308	0.0115144	0.0107176	0.0123843		0.00994276	0.0115941	0.0115941	0.0130714	0.0100179	0.0112126	0.0107682	0.0100773	0.0129481	0.00986978	0.0112126	0.0126364	0.0126355	0.0100239	0.010205	0.0102243	0.00747492	0.0100017	0.0101242	0.0105084	0.00986554
1.27493	0.0103229	0.0116181	0.0108141	0.0124958		0.0100323	0.0116985	0.0116985	0.0131892	0.0101081	0.0113136	0.0108652	0.010168	0.0130648	0.00995866	0.0113136	0.0127501	0.0127493	0.0101142	0.0102969	0.0103164	0.00754223	0.0100918	0.0102153	0.0106031	0.00995438
1.27686	0.010415	0.0117218	0.0109107	0.0126073		0.0101218	0.0118029	0.0118029	0.0133069	0.0101983	0.0114146	0.0109621	0.0102588	0.0131814	0.0100475	0.0114146	0.0128639	0.012863	0.0102044	0.0103888	0.0104085	0.00760955	0.0101819	0.0103065	0.0106977	0.0100432
1.27977	0.010498	0.0118152	0.0109976	0.0127078		0.0102025	0.011897	0.011897	0.0134129	0.0102796	0.0115056	0.0110495	0.0103405	0.0132864	0.0101276	0.0115056	0.0129665	0.0129656	0.0102858	0.0104716	0.0104914	0.0076702	0.010263	0.0103887	0.0107829	0.0101233
1.28461	0.0105902	0.0119189	0.0110941	0.0128193		0.0102921	0.0120014	0.0120014	0.0135306	0.0103698	0.0116065	0.0111465	0.0104313	0.013403	0.0102165	0.0116065	0.0130803	0.0130794	0.010376	0.0105635	0.0105835	0.00773751	0.0103531	0.0104798	0.0108776	0.0102121
1.28945	0.0106731	0.0120122	0.011181	0.0129197		0.0103726	0.0120954	0.0120954	0.0136366	0.010451	0.0116974	0.0112337	0.0105129	0.0135079	0.0102965	0.0116974	0.0131827	0.0131818	0.0104573	0.0106462	0.0106664	0.00779809	0.0104341	0.0105619	0.0109627	0.0102921
1.29622	0.0107468	0.0120952	0.0112582	0.0130089		0.0104442	0.0121789	0.0121789	0.0137307	0.0105232	0.0117782	0.0113113	0.0105855	0.0136012	0.0103676	0.0117782	0.0132737	0.0132728	0.0105295	0.0107197	0.01074	0.00785193	0.0105062	0.0106348	0.0110384	0.0103631
1.3001	0.0106913	0.0120328	0.0112001	0.0129418		0.0103904	0.0121161	0.0121161	0.0136599	0.0104689	0.0117174	0.011253	0.0105309	0.0135311	0.0103141	0.0117174	0.0132052	0.0132043	0.0104752	0.0106644	0.0106846	0.00781143	0.010452	0.01058	0.0109815	0.0103097
1.303	0.0106084	0.0119395	0.0111133	0.0128414		0.0103098	0.0120221	0.0120221	0.013554	0.0103877	0.0116266	0.0111657	0.0104492	0.0134261	0.0102341	0.0116266	0.0131028	0.0131019	0.0103939	0.0105817	0.0106017	0.00775085	0.0103709	0.0104979	0.0108963	0.0102297
1.30591	0.0105162	0.0118357	0.0110166	0.0127298		0.0102202	0.0119176	0.0119176	0.0134361	0.0102974	0.0115255	0.0110686	0.0103584	0.0133094	0.0101451	0.0115255	0.0129889	0.012988	0.0103036	0.0104897	0.0105096	0.00768347	0.0102808	0.0104066	0.0108016	0.0101408
1.30784	0.010424	0.0117319	0.01092	0.0126181		0.0101305	0.0118131	0.0118131	0.0133183	0.0102071	0.0114244	0.0109715	0.0102676	0.0131927	0.0100562	0.0114244	0.012875	0.0128741	0.0102132	0.0103977	0.0104174	0.00761608	0.0101906	0.0103154	0.0107069	0.0100518
1.30978	0.0103411	0.0116386	0.0108332	0.0125178		0.01005	0.0117191	0.0117191	0.0132124	0.0101259	0.0113335	0.0108843	0.0101859	0.0130877	0.00997618	0.0113335	0.0127726	0.0127717	0.010132	0.010315	0.0103345	0.0075555	0.0101096	0.0102333	0.0106217	0.0099719
1.31171	0.0102488	0.0115348	0.0107366	0.0124061		0.00996032	0.0116146	0.0116146	0.0130945	0.0100356	0.0112325	0.0107872	0.0100951	0.012971	0.00988721	0.0112325	0.0126587	0.0126578	0.0100416	0.010223	0.0102424	0.00748812	0.0100194	0.0101421	0.010527	0.00988296
1.31365	0.0101567	0.0114311	0.01064	0.0122946		0.00987078	0.0115102	0.0115102	0.0129768	0.00994539	0.0111315	0.0106902	0.0100043	0.0128544	0.00979832	0.0111315	0.0125449	0.012544	0.00995134	0.0101311	0.0101503	0.0074208	0.00992932	0.0100509	0.0104323	0.00979412
1.31462	0.0100645	0.0113273	0.0105434	0.012183		0.00978115	0.0114057	0.0114057	0.012859	0.00985508	0.0110304	0.0105932	0.00991346	0.0127377	0.00970935	0.0110304	0.012431	0.0124301	0.00986098	0.0100391	0.0100581	0.00735342	0.00983916	0.00995962	0.0103376	0.00970518
1.31559	0.00997235	0.0112236	0.0104469	0.0120714		0.00969161	0.0113013	0.0113012	0.0127413	0.00976486	0.0109294	0.0104962	0.00982271	0.0126211	0.00962047	0.0109294	0.0123172	0.0123163	0.0097707	0.00994723	0.00996605	0.0072861	0.00974909	0.00986844	0.010243	0.00961634
1.31752	0.00988012	0.0111198	0.0103503	0.0119598		0.00960198	0.0111967	0.0111967	0.0126234	0.00967455	0.0108283	0.0103991	0.00973186	0.0125044	0.00953149	0.0108283	0.0122032	0.0122024	0.00968034	0.00985524	0.00987388	0.00721872	0.00965893	0.00977718	0.0101483	0.0095274
1.31849	0.00978799	0.0110161	0.0102538	0.0118483		0.00951244	0.0110923	0.0110923	0.0125057	0.00958434	0.0107274	0.0103021	0.00964111	0.0123878	0.00944261	0.0107274	0.0120895	0.0120886	0.00959007	0.00976333	0.00978181	0.0071514	0.00956886	0.009686	0.0100536	0.00943856
1.32043	0.00970498	0.0109227	0.0101668	0.0117478		0.00943177	0.0109983	0.0109983	0.0123997	0.00950306	0.0106364	0.0102148	0.00955935	0.0122827	0.00936254	0.0106364	0.0119869	0.0119861	0.00950874	0.00968054	0.00969886	0.00709076	0.00948771	0.00960386	0.00996836	0.00935852
1.32139	0.00961285	0.010819	0.0100703	0.0116363		0.00934223	0.0108938	0.0108938	0.0122819	0.00941284	0.0105354	0.0101178	0.0094686	0.0121661	0.00927365	0.0105354	0.0118731	0.0118723	0.00941847	0.00958864	0.00960678	0.00702344	0.00939764	0.00951269	0.00987373	0.00926967
1.32333	0.00952062	0.0107152	0.00997368	0.0115246		0.0092526	0.0107893	0.0107893	0.0121641	0.00932253	0.0104343	0.0100207	0.00937776	0.0120494	0.00918468	0.0104343	0.0117592	0.0117584	0.00932811	0.00949664	0.00951461	0.00695606	0.00930747	0.00942142	0.009779	0.00918074
1.3243	0.00942849	0.0106115	0.00987716	0.0114131		0.00916306	0.0106849	0.0106849	0.0120464	0.00923232	0.0103334	0.00992376	0.00928701	0.0119328	0.0090958	0.0103334	0.0116454	0.0116446	0.00923784	0.00940474	0.00942254	0.00688874	0.0092174	0.00933025	0.00968436	0.00909189
1.32527	0.00933631	0.0105077	0.00978059	0.0113015		0.00907348	0.0105805	0.0105804	0.0119286	0.00914206	0.0102323	0.00982673	0.00919621	0.0118161	0.00900687	0.0102323	0.0115316	0.0115308	0.00914752	0.00931279	0.00933041	0.00682139	0.00912729	0.00923903	0.00958968	0.009003
1.3272	0.00924414	0.010404	0.00968403	0.0111899		0.0089839	0.010476	0.010476	0.0118109	0.0090518	0.0101313	0.00972972	0.00910542	0.0116995	0.00891795	0.0101313	0.0114177	0.0114169	0.00905722	0.00922085	0.0092383	0.00675405	0.00903718	0.00914782	0.00949501	0.00891412
1.32817	0.00915196	0.0103003	0.00958747	0.0110784		0.00889431	0.0103715	0.0103715	0.0116931	0.00896154	0.0100303	0.0096327	0.00901462	0.0115828	0.00882902	0.0100303	0.0113039	0.0113031	0.0089669	0.0091289	0.00914618	0.0066867	0.00894706	0.0090566	0.00940033	0.00882523
1.33011	0.00905978	0.0101965	0.00949091	0.0109668		0.00880474	0.0102671	0.0102671	0.0115753	0.00887129	0.00992928	0.00953568	0.00892384	0.0114661	0.0087401	0.00992928	0.01119	0.0111892	0.00887659	0.00903697	0.00905406	0.00661936	0.00885695	0.00896539	0.00930565	0.00873635
1.33108	0.0089676	0.0100928	0.00939434	0.0108552		0.00871515	0.0101626	0.0101626	0.0114575	0.00878102	0.00982825	0.00943866	0.00883304	0.0113495	0.00865118	0.00982825	0.0110762	0.0110754	0.00878628	0.00894502	0.00896194	0.00655201	0.00876684	0.00887417	0.00921097	0.00864746
1.33301	0.00887543	0.00998904	0.00929779	0.0107436		0.00862558	0.0100582	0.0100582	0.0113398	0.00869077	0.00972723	0.00934165	0.00874225	0.0112328	0.00856226	0.00972723	0.0109623	0.0109616	0.00869597	0.00885308	0.00886983	0.00648466	0.00867673	0.00878296	0.0091163	0.00855858
1.33398	0.00879247	0.00989566	0.00921087	0.0106432		0.00854494	0.00996414	0.00996414	0.0112338	0.00860953	0.0096363	0.00925432	0.00866053	0.0111278	0.00848222	0.0096363	0.0108599	0.0108591	0.00861468	0.00877032	0.00878691	0.00642405	0.00859562	0.00870085	0.00903108	0.00847857
1.33591	0.00870029	0.00979192	0.00911431	0.0105316		0.00845537	0.00985969	0.00985968	0.011116	0.00851927	0.00953528	0.00915731	0.00856974	0.0110112	0.0083933	0.00953528	0.010746	0.0107453	0.00852437	0.00867838	0.0086948	0.0063567	0.00850551	0.00860964	0.00893641	0.00838969
1.33688	0.0086081	0.00968817	0.00901774	0.01042		0.00836577	0.00975521	0.00975521	0.0109982	0.008429	0.00943425	0.00906028	0.00847893	0.0108945	0.00830436	0.00943425	0.0106321	0.0106314	0.00843405	0.00858642	0.00860267	0.00628935	0.00841539	0.00851841	0.00884172	0.0083008
1.33785	0.00851593	0.00958443	0.00892118	0.0103085		0.0082762	0.00965076	0.00965075	0.0108805	0.00833875	0.00933323	0.00896327	0.00838815	0.0107778	0.00821544	0.00933323	0.0105183	0.0105176	0.00834374	0.00849448	0.00851056	0.006222	0.00832528	0.0084272	0.00874704	0.00821191
1.33979	0.00842376	0.00948069	0.00882462	0.0101969		0.00818662	0.0095463	0.0095463	0.0107627	0.0082485	0.00923221	0.00886625	0.00829736	0.0106612	0.00812652	0.00923221	0.0104045	0.0104037	0.00825343	0.00840254	0.00841844	0.00615466	0.00823517	0.00833599	0.00865237	0.00812303
1.34172	0.00833158	0.00937695	0.00872805	0.0100853		0.00809703	0.00944184	0.00944184	0.0106449	0.00815823	0.00913118	0.00876923	0.00820656	0.0105445	0.0080376	0.00913118	0.0102906	0.0102899	0.00816311	0.0083106	0.00832632	0.00608731	0.00814505	0.00824477	0.00855769	0.00803414
1.34366	0.0082394	0.0092732	0.00863149	0.00997372		0.00800745	0.00933738	0.00933737	0.0105271	0.00806797	0.00903016	0.00867221	0.00811576	0.0104279	0.00794867	0.00903016	0.0101767	0.010176	0.0080728	0.00821865	0.0082342	0.00601996	0.00805494	0.00815355	0.00846301	0.00794525
1.34559	0.00814722	0.00916945	0.00853492	0.00986214		0.00791786	0.00923291	0.00923291	0.0104094	0.00797771	0.00892913	0.00857518	0.00802497	0.0103112	0.00785974	0.00892913	0.0100629	0.0100622	0.00798248	0.0081267	0.00814208	0.00595261	0.00796482	0.00806233	0.00836832	0.00785636
1.34753	0.00806425	0.00907608	0.008448	0.00976171		0.00783723	0.00913889	0.00913888	0.0103034	0.00789647	0.0088382	0.00848786	0.00794324	0.0102062	0.0077797	0.0088382	0.00996041	0.00995972	0.00790119	0.00804394	0.00805916	0.00589199	0.00788371	0.00798023	0.0082831	0.00777636
1.34947	0.00797207	0.00897233	0.00835144	0.00965012		0.00774765	0.00903442	0.00903442	0.0101856	0.0078062	0.00873717	0.00839084	0.00785245	0.0100895	0.00769077	0.00873717	0.00984656	0.00984587	0.00781087	0.00795199	0.00796704	0.00582464	0.00779359	0.00788901	0.00818842	0.00768747
1.35237	0.00787988	0.00886857	0.00825486	0.00953853		0.00765805	0.00892995	0.00892994	0.0100678	0.00771593	0.00863614	0.0082938	0.00776164	0.00997284	0.00760184	0.00863614	0.00973269	0.00973201	0.00772055	0.00786004	0.00787491	0.00575728	0.00770347	0.00779778	0.00809373	0.00759857
1.35528	0.00779692	0.0087752	0.00816794	0.0094381		0.00757742	0.00883592	0.00883592	0.0099618	0.00763469	0.00854521	0.00820648	0.00767992	0.00986784	0.0075218	0.00854521	0.00963021	0.00962954	0.00763926	0.00777728	0.00779199	0.00569667	0.00762236	0.00771568	0.00800851	0.00751857
1.36012	0.00770473	0.00867144	0.00807137	0.0093265		0.00748783	0.00873145	0.00873145	0.00984401	0.00754442	0.00844417	0.00810945	0.00758911	0.00975116	0.00743286	0.00844417	0.00951635	0.00951569	0.00754893	0.00768532	0.00769986	0.00562931	0.00753223	0.00762445	0.00791382	0.00742967
1.36399	0.00762173	0.00857803	0.00798442	0.00922604		0.00740717	0.00863739	0.00863739	0.00973797	0.00746315	0.00835321	0.00802209	0.00750736	0.00964612	0.00735279	0.00835321	0.00941384	0.00941318	0.00746762	0.00760253	0.00761692	0.00556867	0.0074511	0.00754232	0.00782857	0.00734963
1.36883	0.00753874	0.00848463	0.00789749	0.00912558		0.00732652	0.00854335	0.00854335	0.00963194	0.00738189	0.00826226	0.00793475	0.00742562	0.00954109	0.00727273	0.00826226	0.00931134	0.00931069	0.00738631	0.00751976	0.00753398	0.00550804	0.00736997	0.00746019	0.00774333	0.00726961
1.37464	0.00746497	0.0084016	0.0078202	0.00903628		0.00725482	0.00845975	0.00845974	0.00953769	0.00730965	0.0081814	0.0078571	0.00735295	0.00944773	0.00720156	0.0081814	0.00922022	0.00921958	0.00731403	0.00744617	0.00746026	0.00545414	0.00729785	0.00738719	0.00766756	0.00719847
1.37851	0.00738197	0.00830818	0.00773325	0.0089358		0.00717415	0.00836568	0.00836568	0.00943163	0.00722838	0.00809043	0.00776973	0.00727119	0.00934268	0.00712149	0.00809043	0.0091177	0.00911706	0.0072327	0.00736337	0.00737731	0.00539349	0.0072167	0.00730505	0.0075823	0.00711843
1.38335	0.00729898	0.00821478	0.00764631	0.00883535		0.0070935	0.00827163	0.00827163	0.00932561	0.00714712	0.00799948	0.00768239	0.00718945	0.00923765	0.00704143	0.00799948	0.0090152	0.00901457	0.00715139	0.0072806	0.00729437	0.00533286	0.00713557	0.00722293	0.00749706	0.00703841
1.38722	0.00721599	0.00812139	0.00755938	0.0087349		0.00701285	0.00817759	0.00817759	0.00921958	0.00706586	0.00790853	0.00759504	0.00710771	0.00913262	0.00696137	0.00790853	0.0089127	0.00891208	0.00707008	0.00719782	0.00721144	0.00527223	0.00705444	0.00714081	0.00741183	0.00695838
1.39206	0.00713301	0.00802799	0.00747244	0.00863444		0.0069322	0.00808355	0.00808354	0.00911355	0.0069846	0.00781758	0.0075077	0.00702597	0.00902759	0.00688132	0.00781758	0.0088102	0.00880959	0.00698878	0.00711504	0.0071285	0.0052116	0.00697331	0.00705869	0.00732659	0.00687836
1.3969	0.00705924	0.00794496	0.00739516	0.00854514		0.00686051	0.00799994	0.00799994	0.00901929	0.00691236	0.00773673	0.00743005	0.00695331	0.00893422	0.00681015	0.00773673	0.00871908	0.00871848	0.0069165	0.00704145	0.00705478	0.00515769	0.00690119	0.00698568	0.00725081	0.00680722
1.40562	0.00697624	0.00785155	0.00730822	0.00844468		0.00677985	0.00790589	0.00790588	0.00891325	0.00683109	0.00764577	0.00734269	0.00687156	0.00882918	0.00673008	0.00764577	0.00861657	0.00861597	0.00683518	0.00695867	0.00697184	0.00509706	0.00682006	0.00690355	0.00716556	0.00672719
1.41336	0.00693929	0.00780997	0.00726951	0.00839995		0.00674394	0.00786402	0.00786401	0.00886605	0.00679491	0.00760527	0.00730381	0.00683516	0.00878242	0.00669444	0.00760527	0.00857094	0.00857034	0.00679898	0.00692181	0.00693491	0.00507006	0.00678394	0.00686699	0.00712761	0.00669156
1.42014	0.00697609	0.00785138	0.00730806	0.00844449		0.0067797	0.00790572	0.00790571	0.00891306	0.00683094	0.0076456	0.00734254	0.00687141	0.00882899	0.00672993	0.0076456	0.00861639	0.00861579	0.00683503	0.00695852	0.00697168	0.00509695	0.00681991	0.0069034	0.00716541	0.00672704
1.42691	0.00703132	0.00791354	0.00736592	0.00851135		0.00683338	0.00796831	0.00796831	0.00898363	0.00688503	0.00770614	0.00740067	0.00692581	0.0088989	0.00678322	0.00770614	0.00868461	0.008684	0.00688915	0.00701361	0.00702688	0.0051373	0.00687391	0.00695806	0.00722214	0.0067803
1.43369	0.00710499	0.00799646	0.00744309	0.00860053		0.00690498	0.0080518	0.00805179	0.00907776	0.00695716	0.00778688	0.00747821	0.00699838	0.00899213	0.00685429	0.00778688	0.0087756	0.00877499	0.00696133	0.0070871	0.00710051	0.00519113	0.00694593	0.00703096	0.00729781	0.00685134
1.4424	0.00712336	0.00801713	0.00746234	0.00862277		0.00692283	0.00807261	0.00807261	0.00910123	0.00697515	0.00780701	0.00749754	0.00701647	0.00901538	0.00687201	0.00780701	0.00879829	0.00879768	0.00697932	0.00710542	0.00711886	0.00520455	0.00696388	0.00704914	0.00731668	0.00686906
1.44821	0.00708641	0.00797555	0.00742363	0.00857804		0.00688692	0.00803074	0.00803074	0.00905402	0.00693897	0.00776652	0.00745866	0.00698008	0.00896862	0.00683637	0.00776652	0.00875265	0.00875204	0.00694312	0.00706857	0.00708194	0.00517755	0.00692776	0.00701258	0.00727873	0.00683343
1.45305	0.00702185	0.00790288	0.00735599	0.00849988		0.00682417	0.00795757	0.00795757	0.00897152	0.00687575	0.00769575	0.0073907	0.00691648	0.0088869	0.00677408	0.00769575	0.0086729	0.0086723	0.00687986	0.00700416	0.00701741	0.00513038	0.00686464	0.00694868	0.00721241	0.00677117
1.45789	0.00693886	0.00780948	0.00726906	0.00839943		0.00674352	0.00786352	0.00786352	0.0088655	0.00679449	0.0076048	0.00730335	0.00683474	0.00878188	0.00669402	0.0076048	0.0085704	0.00856981	0.00679855	0.00692138	0.00693448	0.00506974	0.00678351	0.00686656	0.00712717	0.00669114
1.46273	0.00686508	0.00772644	0.00719176	0.00831011		0.00667181	0.00777991	0.00777991	0.00877123	0.00672224	0.00752394	0.00722569	0.00676206	0.0086885	0.00662284	0.00752394	0.00847927	0.00847868	0.00672626	0.00684779	0.00686074	0.00501584	0.00671138	0.00679355	0.00705138	0.00661999
1.4666	0.00678209	0.00763304	0.00710483	0.00820966		0.00659116	0.00768587	0.00768586	0.0086652	0.00664098	0.00743299	0.00713835	0.00668032	0.00858347	0.00654278	0.00743299	0.00837677	0.00837619	0.00664496	0.00676501	0.00677781	0.0049552	0.00663025	0.00671143	0.00696615	0.00653997
1.47047	0.00669911	0.00753964	0.00701789	0.00810921		0.00651052	0.00759182	0.00759182	0.00855917	0.00655972	0.00734204	0.007051	0.00659858	0.00847844	0.00646272	0.00734204	0.00827428	0.0082737	0.00656365	0.00668223	0.00669488	0.00489457	0.00654913	0.0066293	0.00688091	0.00645995
1.47531	0.00661612	0.00744625	0.00693096	0.00800875		0.00642987	0.00749778	0.00749777	0.00845314	0.00647846	0.00725109	0.00696366	0.00651684	0.00837341	0.00638267	0.00725109	0.00817178	0.00817121	0.00648234	0.00659945	0.00661194	0.00483394	0.006468	0.00654718	0.00679567	0.00637992
1.47919	0.00653313	0.00735285	0.00684402	0.0079083		0.00634922	0.00740373	0.00740373	0.00834712	0.0063972	0.00716013	0.00687631	0.0064351	0.00826839	0.00630261	0.00716013	0.00806928	0.00806872	0.00640103	0.00651668	0.00652901	0.00477331	0.00638687	0.00646506	0.00671043	0.0062999
1.48403	0.00645015	0.00725945	0.00675709	0.00780784		0.00626857	0.00730969	0.00730968	0.00824109	0.00631594	0.00706918	0.00678897	0.00635336	0.00816336	0.00622255	0.00706918	0.00796678	0.00796622	0.00631972	0.0064339	0.00644607	0.00471268	0.00630574	0.00638294	0.00662519	0.00621988
1.4908	0.00636715	0.00716604	0.00667014	0.00770738		0.00618791	0.00721563	0.00721563	0.00813505	0.00623468	0.00697822	0.00670161	0.00627161	0.00805832	0.00614248	0.00697822	0.00786427	0.00786372	0.00623841	0.00635111	0.00636313	0.00465204	0.0062246	0.00630081	0.00653995	0.00613984
1.49855	0.00629336	0.00708299	0.00659284	0.00761806		0.00611619	0.00713201	0.007132	0.00804077	0.00616242	0.00689735	0.00662394	0.00619892	0.00796493	0.00607129	0.00689735	0.00777313	0.00777259	0.00616611	0.00627751	0.00628939	0.00459812	0.00615246	0.00622779	0.00646415	0.00606869
1.50629	0.00625642	0.00704142	0.00655414	0.00757334		0.00608029	0.00709015	0.00709014	0.00799357	0.00612625	0.00685687	0.00658506	0.00616254	0.00791818	0.00603566	0.00685687	0.0077275	0.00772697	0.00612991	0.00624066	0.00625247	0.00457113	0.00611635	0.00619123	0.00642621	0.00603307
1.5121	0.00626557	0.00705171	0.00656373	0.00758442		0.00608918	0.00710051	0.00710051	0.00800526	0.00613521	0.00686689	0.00659469	0.00617155	0.00792975	0.00604448	0.00686689	0.0077388	0.00773826	0.00613888	0.00624979	0.00626161	0.00457782	0.0061253	0.00620029	0.00643561	0.00604189
1.51985	0.00632081	0.00711389	0.0066216	0.00765129		0.00614287	0.00716312	0.00716311	0.00807584	0.0061893	0.00692744	0.00665284	0.00622596	0.00799967	0.00609778	0.00692744	0.00780703	0.00780649	0.006193	0.00630489	0.00631682	0.00461818	0.0061793	0.00625495	0.00649235	0.00609516
1.52565	0.00638526	0.00718642	0.00668911	0.0077293		0.0062055	0.00723615	0.00723615	0.00815818	0.00625241	0.00699807	0.00672067	0.00628944	0.00808123	0.00615995	0.00699807	0.00788663	0.00788608	0.00625615	0.00636918	0.00638123	0.00466527	0.00624231	0.00631873	0.00655854	0.0061573
1.53243	0.00644971	0.00725896	0.00675663	0.00780732		0.00626814	0.0073092	0.00730919	0.00824053	0.00631552	0.00706871	0.00678851	0.00635293	0.00816281	0.00622213	0.00706871	0.00796624	0.00796569	0.0063193	0.00643347	0.00644564	0.00471236	0.00630532	0.00638251	0.00662475	0.00621946
1.53824	0.00652338	0.00734187	0.00683381	0.0078965		0.00633974	0.00739268	0.00739268	0.00833466	0.00638766	0.00714945	0.00686605	0.0064255	0.00825605	0.0062932	0.00714945	0.00805724	0.00805667	0.00639148	0.00650695	0.00651926	0.00476618	0.00637734	0.00645541	0.00670042	0.0062905
1.54502	0.00659706	0.0074248	0.00691099	0.00798568		0.00641134	0.00747618	0.00747618	0.00842879	0.0064598	0.0072302	0.0069436	0.00649807	0.00834929	0.00636428	0.0072302	0.00814824	0.00814767	0.00646367	0.00658045	0.0065929	0.00482002	0.00644937	0.00652832	0.0067761	0.00636155
1.55179	0.00666152	0.00749734	0.00697852	0.00806371		0.00647399	0.00754922	0.00754922	0.00851115	0.00652292	0.00730084	0.00701144	0.00656156	0.00843087	0.00642646	0.00730084	0.00822785	0.00822728	0.00652682	0.00664474	0.00665731	0.00486711	0.00651238	0.00659211	0.0068423	0.0064237
1.55857	0.00672597	0.00756988	0.00704604	0.00814173		0.00653663	0.00762227	0.00762227	0.0085935	0.00658603	0.00737148	0.00707928	0.00662505	0.00851245	0.00648864	0.00737148	0.00830746	0.00830688	0.00658997	0.00670903	0.00672173	0.0049142	0.00657539	0.00665589	0.00690851	0.00648586
1.56631	0.00676277	0.0076113	0.00708459	0.00818627		0.00657239	0.00766397	0.00766397	0.00864051	0.00662206	0.00741181	0.00711801	0.00666129	0.00855902	0.00652414	0.00741181	0.00835291	0.00835233	0.00662603	0.00674574	0.0067585	0.00494109	0.00661137	0.00669231	0.0069463	0.00652134
1.57599	0.00679957	0.00765271	0.00712314	0.00823081		0.00660815	0.00770567	0.00770567	0.00868753	0.00665809	0.00745214	0.00715674	0.00669754	0.00860559	0.00655964	0.00745214	0.00839836	0.00839777	0.00666208	0.00678244	0.00679527	0.00496797	0.00664734	0.00672872	0.0069841	0.00655682
1.58471	0.00679947	0.0076526	0.00712304	0.0082307		0.00660806	0.00770556	0.00770556	0.00868741	0.006658	0.00745204	0.00715664	0.00669744	0.00860547	0.00655955	0.00745204	0.00839824	0.00839766	0.00666199	0.00678235	0.00679518	0.0049679	0.00664725	0.00672863	0.006984	0.00655673
1.59342	0.00678096	0.00763177	0.00710365	0.00820829		0.00659007	0.00768459	0.00768458	0.00866376	0.00663988	0.00743175	0.00713716	0.00667921	0.00858204	0.00654169	0.00743175	0.00837538	0.0083748	0.00664385	0.00676388	0.00677668	0.00495438	0.00662915	0.00671031	0.00696499	0.00653888
1.60213	0.00675324	0.00760057	0.0070746	0.00817473		0.00656312	0.00765317	0.00765316	0.00862833	0.00661273	0.00740136	0.00710798	0.0066519	0.00854695	0.00651494	0.00740136	0.00834114	0.00834055	0.00661668	0.00673623	0.00674897	0.00493412	0.00660205	0.00668287	0.00693651	0.00651215
1.60891	0.00669785	0.00753823	0.00701658	0.00810769		0.0065093	0.0075904	0.0075904	0.00855757	0.0065585	0.00734066	0.00704968	0.00659735	0.00847686	0.00646152	0.00734066	0.00827273	0.00827215	0.00656242	0.00668098	0.00669362	0.00489366	0.0065479	0.00662807	0.00687962	0.00645874
1.61665	0.00665171	0.0074863	0.00696824	0.00805184		0.00646446	0.00753811	0.00753811	0.00849862	0.00651332	0.00729009	0.00700112	0.0065519	0.00841846	0.006417	0.00729009	0.00821574	0.00821517	0.00651721	0.00663496	0.00664751	0.00485995	0.00650279	0.0065824	0.00683223	0.00641425
1.62343	0.00657791	0.00740324	0.00689093	0.0079625		0.00639273	0.00745448	0.00745447	0.00840433	0.00644105	0.00720921	0.00692344	0.0064792	0.00832506	0.0063458	0.00720921	0.00812458	0.00812402	0.0064449	0.00656134	0.00657376	0.00480602	0.00643064	0.00650937	0.00675642	0.00634308
1.62923	0.00651333	0.00733056	0.00682328	0.00788433		0.00632997	0.00738129	0.00738129	0.00832182	0.00637782	0.00713843	0.00685547	0.0064156	0.00824333	0.00628351	0.00713843	0.00804482	0.00804426	0.00638163	0.00649693	0.00650922	0.00475884	0.00636751	0.00644547	0.00669009	0.00628081
1.63504	0.00643955	0.00724752	0.00674599	0.00779502		0.00625827	0.00729768	0.00729767	0.00822755	0.00630557	0.00705757	0.00677781	0.00634292	0.00814995	0.00621233	0.00705757	0.00795369	0.00795314	0.00630934	0.00642333	0.00643548	0.00470493	0.00629538	0.00637245	0.00661431	0.00620966
1.64085	0.00637498	0.00717485	0.00667835	0.00771686		0.00619552	0.00722451	0.0072245	0.00814505	0.00624234	0.0069868	0.00670985	0.00627932	0.00806823	0.00615004	0.0069868	0.00787394	0.00787339	0.00624608	0.00635892	0.00637096	0.00465776	0.00623226	0.00630856	0.00654799	0.00614739
1.64666	0.00630119	0.0070918	0.00660104	0.00762753		0.0061238	0.00714088	0.00714088	0.00805077	0.00617009	0.00690593	0.00663218	0.00620664	0.00797484	0.00607885	0.00690593	0.0077828	0.00778226	0.00617378	0.00628532	0.00629721	0.00460384	0.00616012	0.00623554	0.00647219	0.00607624
1.65247	0.00622741	0.00700876	0.00652375	0.00753822		0.0060521	0.00705727	0.00705726	0.0079565	0.00609784	0.00682507	0.00655453	0.00613396	0.00788146	0.00600767	0.00682507	0.00769167	0.00769113	0.00610149	0.00621172	0.00622348	0.00454994	0.00608799	0.00616252	0.00639641	0.00600509
1.65828	0.00615363	0.00692572	0.00644646	0.00744891		0.00598039	0.00697365	0.00697365	0.00786223	0.00602559	0.00674421	0.00647687	0.00606129	0.00778808	0.00593649	0.00674421	0.00760054	0.00760001	0.0060292	0.00613813	0.00614974	0.00449603	0.00601586	0.00608951	0.00632063	0.00593394
1.66409	0.00607984	0.00684268	0.00636916	0.0073596		0.00590869	0.00689004	0.00689003	0.00776797	0.00595335	0.00666334	0.00639921	0.00598861	0.0076947	0.00586531	0.00666334	0.00750941	0.00750888	0.00595691	0.00606453	0.00607601	0.00444212	0.00594373	0.0060165	0.00624484	0.00586279
1.66989	0.00600605	0.00675963	0.00629186	0.00727027		0.00583697	0.00680641	0.00680641	0.00767369	0.00588109	0.00658247	0.00632154	0.00591593	0.00760131	0.00579412	0.00658247	0.00741826	0.00741775	0.00588461	0.00599092	0.00600226	0.00438821	0.00587159	0.00594347	0.00616905	0.00579164
1.67764	0.00594148	0.00668696	0.00622422	0.00719211		0.00577422	0.00673324	0.00673324	0.00759119	0.00581786	0.0065117	0.00625358	0.00585233	0.00751959	0.00573183	0.0065117	0.00733851	0.007338	0.00582134	0.00592652	0.00593773	0.00434103	0.00580847	0.00587958	0.00610273	0.00572937
1.68635	0.00589533	0.00663502	0.00617587	0.00713625		0.00572937	0.00668094	0.00668093	0.00753222	0.00577267	0.00646112	0.00620501	0.00580687	0.00746118	0.00568731	0.00646112	0.00728151	0.007281	0.00577613	0.00588048	0.00589161	0.00430731	0.00576335	0.00583391	0.00605532	0.00568487
1.69506	0.00584917	0.00658307	0.00612751	0.00708037		0.00568451	0.00662863	0.00662862	0.00747325	0.00572747	0.00641053	0.00615642	0.0057614	0.00740276	0.00564278	0.00641053	0.00722449	0.00722399	0.0057309	0.00583444	0.00584548	0.00427358	0.00571822	0.00578823	0.00600791	0.00564036
1.70184	0.00580301	0.00653112	0.00607916	0.00702449		0.00563965	0.00657631	0.00657631	0.00741427	0.00568227	0.00635994	0.00610784	0.00571593	0.00734434	0.00559825	0.00635994	0.00716748	0.00716698	0.00568567	0.00578839	0.00579935	0.00423986	0.00567309	0.00574255	0.00596049	0.00559584
1.70862	0.00574765	0.0064688	0.00602116	0.00695747		0.00558584	0.00651357	0.00651357	0.00734353	0.00562806	0.00629926	0.00604956	0.0056614	0.00727427	0.00554484	0.00629926	0.0070991	0.0070986	0.00563143	0.00573317	0.00574402	0.00419941	0.00561897	0.00568776	0.00590363	0.00554245
1.71539	0.00568307	0.00639612	0.00595351	0.0068793		0.00552308	0.00644039	0.00644038	0.00726102	0.00556482	0.00622849	0.00598159	0.00559779	0.00719254	0.00548254	0.00622849	0.00701933	0.00701885	0.00556815	0.00566875	0.00567948	0.00415222	0.00555584	0.00562385	0.0058373	0.00548018
1.72217	0.00561849	0.00632344	0.00588585	0.00680113		0.00546032	0.0063672	0.0063672	0.00717851	0.00550159	0.00615771	0.00591362	0.00553418	0.0071108	0.00542024	0.00615771	0.00693957	0.00693909	0.00550488	0.00560434	0.00561494	0.00410504	0.0054927	0.00555995	0.00577097	0.00541791
1.72894	0.0055447	0.00624039	0.00580855	0.00671181		0.00538861	0.00628358	0.00628358	0.00708423	0.00542933	0.00607684	0.00583595	0.0054615	0.00701741	0.00534905	0.00607684	0.00684843	0.00684795	0.00543258	0.00553073	0.0055412	0.00405113	0.00542056	0.00548693	0.00569517	0.00534675
1.73572	0.00548012	0.00616771	0.0057409	0.00663363		0.00532585	0.00621039	0.00621039	0.00700172	0.0053661	0.00600606	0.00576798	0.00539789	0.00693568	0.00528675	0.00600606	0.00676867	0.0067682	0.00536931	0.00546632	0.00547666	0.00400394	0.00535743	0.00542302	0.00562884	0.00528448
1.7425	0.00542476	0.00610541	0.00568291	0.00656663		0.00527205	0.00614766	0.00614766	0.006931	0.0053119	0.00594539	0.00570972	0.00534336	0.00686562	0.00523335	0.00594539	0.0067003	0.00669983	0.00531507	0.0054111	0.00542134	0.0039635	0.00530331	0.00536824	0.00557198	0.0052311
1.74927	0.0053694	0.0060431	0.00562491	0.00649961		0.00521824	0.00608492	0.00608492	0.00686026	0.00525768	0.00588471	0.00565145	0.00528883	0.00679555	0.00517994	0.00588471	0.00663191	0.00663145	0.00526083	0.00535588	0.00536601	0.00392305	0.00524919	0.00531345	0.00551512	0.00517771
1.75702	0.00531403	0.00598079	0.00556691	0.00643259		0.00516444	0.00602218	0.00602217	0.00678952	0.00520347	0.00582404	0.00559317	0.00523429	0.00672548	0.00512653	0.00582404	0.00656353	0.00656307	0.00520658	0.00530065	0.00531068	0.0038826	0.00519506	0.00525867	0.00545825	0.00512432
1.76573	0.00525867	0.00591848	0.00550891	0.00636557		0.00511063	0.00595943	0.00595943	0.00671879	0.00514926	0.00576336	0.0055349	0.00517976	0.00665541	0.00507311	0.00576336	0.00649515	0.0064947	0.00515234	0.00524542	0.00525535	0.00384215	0.00514094	0.00520388	0.00540138	0.00507094
1.77444	0.00522172	0.00587689	0.00547021	0.00632085		0.00507472	0.00591756	0.00591756	0.00667158	0.00511308	0.00572286	0.00549601	0.00514337	0.00660865	0.00503747	0.00572286	0.00644951	0.00644906	0.00511614	0.00520857	0.00521843	0.00381515	0.00510482	0.00516731	0.00536343	0.00503531
1.78316	0.00517556	0.00582494	0.00542185	0.00626497		0.00502986	0.00586525	0.00586525	0.0066126	0.00506788	0.00567227	0.00544743	0.0050979	0.00655023	0.00499294	0.00567227	0.0063925	0.00639205	0.00507091	0.00516253	0.00517229	0.00378142	0.00505969	0.00512163	0.00531602	0.00499079
1.79284	0.00514783	0.00579373	0.00539279	0.0062314		0.00500291	0.00583382	0.00583382	0.00657717	0.00504072	0.00564188	0.00541824	0.00507058	0.00651513	0.00496618	0.00564188	0.00635824	0.0063578	0.00504374	0.00513486	0.00514458	0.00376116	0.00503258	0.00509419	0.00528753	0.00496405
1.80155	0.00512931	0.00577288	0.00537339	0.00620898		0.00498491	0.00581283	0.00581283	0.0065535	0.00502259	0.00562158	0.00539874	0.00505234	0.00649169	0.00494832	0.00562158	0.00633537	0.00633493	0.00502559	0.00511639	0.00512607	0.00374763	0.00501447	0.00507586	0.00526851	0.00494619
1.81123	0.00512001	0.00576242	0.00536365	0.00619772		0.00497587	0.0058023	0.00580229	0.00654162	0.00501348	0.00561139	0.00538896	0.00504318	0.00647992	0.00493935	0.00561139	0.00632388	0.00632344	0.00501648	0.00510711	0.00511678	0.00374084	0.00500538	0.00506666	0.00525896	0.00493722
1.81994	0.00510149	0.00574157	0.00534425	0.0061753		0.00495787	0.00578131	0.0057813	0.00651796	0.00499535	0.00559109	0.00536946	0.00502494	0.00645648	0.00492148	0.00559109	0.00630101	0.00630057	0.00499833	0.00508864	0.00509827	0.0037273	0.00498728	0.00504833	0.00523993	0.00491936
1.82865	0.00507376	0.00571037	0.00531521	0.00614174		0.00493093	0.00574989	0.00574988	0.00648254	0.0049682	0.0055607	0.00534028	0.00499763	0.00642139	0.00489473	0.0055607	0.00626676	0.00626633	0.00497117	0.00506098	0.00507056	0.00370705	0.00496017	0.0050209	0.00521146	0.00489263
1.83737	0.0050276	0.00565842	0.00526685	0.00608587		0.00488607	0.00569757	0.00569757	0.00642356	0.004923	0.00551011	0.0052917	0.00495216	0.00636297	0.0048502	0.00551011	0.00620975	0.00620932	0.00492594	0.00501494	0.00502443	0.00367332	0.00491504	0.00497522	0.00516404	0.00484812
1.84608	0.00498143	0.00560645	0.00521848	0.00602998		0.0048412	0.00564525	0.00564525	0.00636457	0.00487779	0.00545951	0.0052431	0.00490668	0.00630454	0.00480566	0.00545951	0.00615272	0.00615229	0.00488071	0.00496888	0.00497829	0.00363959	0.00486991	0.00492953	0.00511662	0.00480359
1.85479	0.00494449	0.00556488	0.00517979	0.00598526		0.0048053	0.00560339	0.00560339	0.00631738	0.00484162	0.00541903	0.00520422	0.0048703	0.00625779	0.00477002	0.00541903	0.0061071	0.00610667	0.00484451	0.00493204	0.00494137	0.0036126	0.0048338	0.00489297	0.00507868	0.00476797
1.86447	0.00490755	0.0055233	0.00514108	0.00594054		0.00476939	0.00556152	0.00556152	0.00627017	0.00480544	0.00537854	0.00516533	0.0048339	0.00621103	0.00473438	0.00537854	0.00606146	0.00606104	0.00480831	0.00489518	0.00490445	0.0035856	0.00479768	0.00485641	0.00504073	0.00473235
1.87318	0.00488902	0.00550245	0.00512168	0.00591812		0.00475139	0.00554053	0.00554053	0.00624651	0.0047873	0.00535824	0.00514584	0.00481566	0.00618759	0.00471651	0.00535824	0.00603859	0.00603817	0.00479017	0.00487671	0.00488594	0.00357207	0.00477957	0.00483808	0.00502171	0.00471449
1.8819	0.00486129	0.00547124	0.00509262	0.00588455		0.00472444	0.0055091	0.0055091	0.00621107	0.00476015	0.00532784	0.00511665	0.00478834	0.00615249	0.00468976	0.00532784	0.00600433	0.00600391	0.00476299	0.00484905	0.00485822	0.00355181	0.00475246	0.00481064	0.00499322	0.00468774
1.89158	0.00484278	0.0054504	0.00507323	0.00586214		0.00470645	0.00548812	0.00548812	0.00618742	0.00474202	0.00530755	0.00509716	0.00477011	0.00612906	0.0046719	0.00530755	0.00598147	0.00598105	0.00474486	0.00483058	0.00483972	0.00353828	0.00473436	0.00479232	0.0049742	0.00466989
1.90126	0.00482426	0.00542956	0.00505383	0.00583972		0.00468845	0.00546713	0.00546713	0.00616376	0.00472388	0.00528725	0.00507767	0.00475187	0.00610562	0.00465403	0.00528725	0.00595859	0.00595818	0.00472671	0.00481211	0.00482121	0.00352475	0.00471625	0.00477399	0.00495518	0.00465203
1.91094	0.00482416	0.00542945	0.00505373	0.00583961		0.00468836	0.00546703	0.00546703	0.00616364	0.00472379	0.00528715	0.00507757	0.00475177	0.0061055	0.00465394	0.00528715	0.00595848	0.00595806	0.00472662	0.00481201	0.00482112	0.00352468	0.00471616	0.0047739	0.00495508	0.00465194
1.91965	0.00481486	0.00541898	0.00504398	0.00582834		0.00467931	0.00545648	0.00545648	0.00615174	0.00471468	0.00527695	0.00506778	0.00474261	0.00609372	0.00464496	0.00527695	0.00594698	0.00594657	0.0047175	0.00480273	0.00481182	0.00351788	0.00470706	0.00476469	0.00494552	0.00464297
1.92933	0.00479635	0.00539814	0.00502459	0.00580593		0.00466132	0.0054355	0.0054355	0.00612809	0.00469655	0.00525666	0.00504829	0.00472437	0.00607029	0.0046271	0.00525666	0.00592412	0.0059237	0.00469936	0.00478426	0.00479332	0.00350436	0.00468897	0.00474637	0.00492651	0.00462512
1.93805	0.00477782	0.0053773	0.00500519	0.00578351		0.00464332	0.00541451	0.00541451	0.00610443	0.00467842	0.00523636	0.0050288	0.00470613	0.00604685	0.00460924	0.00523636	0.00590124	0.00590083	0.00468122	0.00476579	0.00477481	0.00349083	0.00467086	0.00472804	0.00490749	0.00460726
1.94773	0.00474088	0.00533572	0.00496648	0.00573879		0.00460741	0.00537264	0.00537264	0.00605722	0.00464224	0.00519587	0.00498991	0.00466974	0.00600009	0.00457359	0.00519587	0.00585561	0.0058552	0.00464502	0.00472894	0.00473788	0.00346383	0.00463474	0.00469148	0.00486954	0.00457163
1.95644	0.00472236	0.00531487	0.00494708	0.00571637		0.00458941	0.00535165	0.00535165	0.00603356	0.0046241	0.00517557	0.00497042	0.00465149	0.00597665	0.00455572	0.00517557	0.00583273	0.00583232	0.00462687	0.00471046	0.00471937	0.0034503	0.00461663	0.00467315	0.00485051	0.00455377
1.96612	0.00469463	0.00528367	0.00491803	0.00568281		0.00456247	0.00532023	0.00532023	0.00599814	0.00459695	0.00514519	0.00494124	0.00462419	0.00594156	0.00452898	0.00514519	0.00579849	0.00579808	0.0045997	0.00468281	0.00469167	0.00343004	0.00458953	0.00464572	0.00482204	0.00452703
1.97483	0.00467611	0.00526282	0.00489863	0.00566039		0.00454447	0.00529924	0.00529924	0.00597447	0.00457882	0.00512489	0.00492174	0.00460594	0.00591812	0.00451111	0.00512489	0.00577561	0.00577521	0.00458156	0.00466433	0.00467316	0.00341651	0.00457142	0.00462739	0.00480301	0.00450917
1.98451	0.00465759	0.00524198	0.00487923	0.00563797		0.00452647	0.00527826	0.00527825	0.00595081	0.00456068	0.00510459	0.00490225	0.0045877	0.00589468	0.00449324	0.00510459	0.00575274	0.00575234	0.00456341	0.00464586	0.00465465	0.00340298	0.00455332	0.00460906	0.00478399	0.00449131
1.99	0.00465751	0.00524188	0.00487914	0.00563787		0.00452639	0.00527816	0.00527816	0.0059507	0.0045606	0.0051045	0.00490216	0.00458762	0.00589458	0.00449316	0.0051045	0.00575263	0.00575223	0.00456333	0.00464577	0.00465456	0.00340292	0.00455323	0.00460898	0.0047839	0.00449123
2	0.00465751	0.00524188	0.00487914	0.00563787		0.00452639	0.00527816	0.00527816	0.0059507	0.0045606	0.0051045	0.00490216	0.00458762	0.00589458	0.00449316	0.0051045	0.00575263	0.00575223	0.00456333	0.00464577	0.00465456	0.00340292	0.00455323	0.00460898	0.0047839	0.00449123
2.01936	0.00465719	0.00524152	0.00487881	0.00563748		0.00452608	0.0052778	0.00527779	0.00595029	0.00456029	0.00510415	0.00490182	0.0045873	0.00589417	0.00449285	0.00510415	0.00575224	0.00575184	0.00456302	0.00464546	0.00465424	0.00340268	0.00455292	0.00460866	0.00478357	0.00449092
2.02807	0.00465719	0.00524152	0.00487881	0.00563748		0.00452608	0.0052778	0.00527779	0.00595029	0.00456029	0.00510415	0.00490182	0.0045873	0.00589417	0.00449285	0.00510415	0.00575224	0.00575184	0.00456302	0.00464546	0.00465424	0.00340268	0.00455292	0.00460866	0.00478357	0.00449092
2.03679	0.00462024	0.00519994	0.0048401	0.00559276		0.00449017	0.00523593	0.00523592	0.00590309	0.00452411	0.00506365	0.00486293	0.00455091	0.00584741	0.00445721	0.00506365	0.0057066	0.0057062	0.00452681	0.0046086	0.00461732	0.00337569	0.0045168	0.0045721	0.00474562	0.0044553
2.04356	0.00458329	0.00515836	0.00480139	0.00554803		0.00445426	0.00519405	0.00519405	0.00585588	0.00448793	0.00502316	0.00482405	0.00451451	0.00580065	0.00442157	0.00502316	0.00566097	0.00566057	0.00449061	0.00457175	0.0045804	0.00334869	0.00448068	0.00453554	0.00470767	0.00441967
2.05034	0.00451871	0.00508568	0.00473374	0.00546986		0.0043915	0.00512087	0.00512087	0.00577337	0.0044247	0.00495238	0.00475607	0.00445091	0.00571892	0.00435927	0.00495238	0.0055812	0.00558081	0.00442734	0.00450733	0.00451586	0.00330151	0.00441755	0.00447163	0.00464134	0.00435739
2.05712	0.00446336	0.00502338	0.00467575	0.00540285		0.00433771	0.00505814	0.00505814	0.00570265	0.00437049	0.00489172	0.00469781	0.00439638	0.00564886	0.00430586	0.00489172	0.00551283	0.00551245	0.00437311	0.00445211	0.00446054	0.00326107	0.00436343	0.00441685	0.00458449	0.00430401
2.0668	0.00440799	0.00496106	0.00461775	0.00533583		0.0042839	0.0049954	0.00499539	0.00563191	0.00431628	0.00483104	0.00463954	0.00434185	0.00557879	0.00425245	0.00483104	0.00544445	0.00544407	0.00431886	0.00439689	0.00440521	0.00322061	0.00430931	0.00436206	0.00452762	0.00425063
2.07648	0.00437103	0.00491947	0.00457904	0.0052911		0.00424798	0.00495351	0.00495351	0.00558469	0.00428009	0.00479053	0.00460064	0.00430544	0.00553202	0.0042168	0.00479053	0.0053988	0.00539843	0.00428265	0.00436003	0.00436828	0.00319361	0.00427318	0.00432549	0.00448966	0.00421499
2.08519	0.00436173	0.00490899	0.00456929	0.00527983		0.00423894	0.00494297	0.00494296	0.0055728	0.00427098	0.00478033	0.00459084	0.00429628	0.00552024	0.00420782	0.00478033	0.00538731	0.00538693	0.00427353	0.00435074	0.00435897	0.00318681	0.00426408	0.00431628	0.0044801	0.00420601
2.09487	0.00437087	0.00491928	0.00457886	0.00529089		0.00424782	0.00495332	0.00495332	0.00558448	0.00427992	0.00479035	0.00460046	0.00430528	0.0055318	0.00421664	0.00479035	0.00539859	0.00539822	0.00428249	0.00435986	0.00436811	0.00319349	0.00427301	0.00432532	0.00448948	0.00421483
2.10455	0.00437078	0.00491918	0.00457877	0.00529079		0.00424774	0.00495323	0.00495322	0.00558437	0.00427984	0.00479026	0.00460037	0.00430519	0.0055317	0.00421656	0.00479026	0.00539849	0.00539811	0.0042824	0.00435977	0.00436802	0.00319343	0.00427293	0.00432524	0.0044894	0.00421474
2.11423	0.00437069	0.00491908	0.00457867	0.00529068		0.00424765	0.00495312	0.00495312	0.00558425	0.00427975	0.00479015	0.00460027	0.0043051	0.00553158	0.00421646	0.00479015	0.00539837	0.005398	0.00428231	0.00435968	0.00436793	0.00319336	0.00427284	0.00432515	0.0044893	0.00421465
2.12391	0.00436138	0.0049086	0.00456892	0.00527941		0.0042386	0.00494257	0.00494257	0.00557235	0.00427064	0.00477995	0.00459048	0.00429593	0.0055198	0.00420749	0.00477995	0.00538688	0.0053865	0.00427319	0.00435039	0.00435863	0.00318656	0.00426374	0.00431594	0.00447974	0.00420568
2.13262	0.00434286	0.00488776	0.00454952	0.00525699		0.0042206	0.00492158	0.00492158	0.00554869	0.0042525	0.00475965	0.00457098	0.00427769	0.00549636	0.00418962	0.00475965	0.005364	0.00536363	0.00425504	0.00433192	0.00434012	0.00317303	0.00424563	0.00429761	0.00446072	0.00418782
2.1423	0.00432435	0.00486692	0.00453013	0.00523458		0.00420261	0.00490061	0.0049006	0.00552504	0.00423437	0.00473937	0.0045515	0.00425946	0.00547293	0.00417176	0.00473937	0.00534114	0.00534076	0.00423691	0.00431346	0.00432162	0.0031595	0.00422753	0.00427929	0.0044417	0.00416997
2.15198	0.00431504	0.00485645	0.00452038	0.00522332		0.00419356	0.00489006	0.00489006	0.00551315	0.00422526	0.00472916	0.0045417	0.00425029	0.00546115	0.00416278	0.00472916	0.00532964	0.00532927	0.00422779	0.00430417	0.00431232	0.0031527	0.00421843	0.00427008	0.00443214	0.00416099
2.15973	0.00430574	0.00484598	0.00451064	0.00521206		0.00418453	0.00487952	0.00487952	0.00550127	0.00421616	0.00471897	0.00453192	0.00424113	0.00544938	0.00415381	0.00471897	0.00531816	0.00531779	0.00421868	0.0042949	0.00430302	0.00314591	0.00420934	0.00426088	0.00442259	0.00415203
2.1665	0.00425958	0.00479403	0.00446228	0.00515618		0.00413967	0.00482721	0.00482721	0.00544229	0.00417096	0.00466838	0.00448333	0.00419566	0.00539096	0.00410928	0.00466838	0.00526114	0.00526078	0.00417345	0.00424885	0.00425689	0.00311218	0.00416422	0.0042152	0.00437518	0.00410751
2.17135	0.00418579	0.00471098	0.00438498	0.00506686		0.00406795	0.00474358	0.00474358	0.00534801	0.0040987	0.00458751	0.00440566	0.00412298	0.00529757	0.00403809	0.00458751	0.00517	0.00516964	0.00410115	0.00417525	0.00418315	0.00305827	0.00409208	0.00414218	0.00429938	0.00403636
2.17619	0.00411202	0.00462795	0.00430769	0.00497756		0.00399626	0.00465998	0.00465998	0.00525375	0.00402646	0.00450666	0.00432802	0.00405031	0.0052042	0.00396692	0.00450666	0.00507888	0.00507853	0.00402887	0.00410166	0.00410942	0.00300437	0.00401996	0.00406917	0.00422361	0.00396522
2.18199	0.00402902	0.00453454	0.00422075	0.00487709		0.0039156	0.00456592	0.00456592	0.00514771	0.00394519	0.0044157	0.00424066	0.00396856	0.00509916	0.00388685	0.0044157	0.00497637	0.00497602	0.00394755	0.00401887	0.00402648	0.00294373	0.00393882	0.00398704	0.00413836	0.00388518
2.18974	0.00395524	0.0044515	0.00414346	0.00478778		0.00384389	0.00448231	0.00448231	0.00505345	0.00387295	0.00433483	0.004163	0.00389589	0.00500578	0.00381568	0.00433483	0.00488524	0.0048849	0.00387526	0.00394528	0.00395274	0.00288982	0.00386669	0.00391403	0.00406258	0.00381404
2.19458	0.00393674	0.00443068	0.00412407	0.00476538		0.00382591	0.00446134	0.00446134	0.00502981	0.00385483	0.00431456	0.00414353	0.00387766	0.00498237	0.00379783	0.00431456	0.00486239	0.00486205	0.00385713	0.00392682	0.00393425	0.0028763	0.0038486	0.00389572	0.00404357	0.0037962
2.19748	0.00401042	0.0045136	0.00420126	0.00485457		0.00389752	0.00454484	0.00454484	0.00512394	0.00392697	0.00439531	0.00422108	0.00395024	0.00507561	0.00386891	0.00439531	0.00495339	0.00495305	0.00392932	0.00400031	0.00400788	0.00293013	0.00392063	0.00396863	0.00411925	0.00386724
2.20039	0.00410256	0.00461731	0.00429779	0.00496611		0.00398707	0.00464926	0.00464926	0.00524167	0.0040172	0.00449629	0.00431806	0.004041	0.00519223	0.0039578	0.00449629	0.0050672	0.00506685	0.0040196	0.00409223	0.00409997	0.00299746	0.00401071	0.00405981	0.0042139	0.0039561
2.20232	0.00418548	0.00471063	0.00438465	0.00506648		0.00406765	0.00474323	0.00474323	0.00534761	0.00409839	0.00458717	0.00440534	0.00412267	0.00529717	0.00403779	0.00458717	0.00516962	0.00516926	0.00410085	0.00417494	0.00418284	0.00305804	0.00409177	0.00414187	0.00429907	0.00403606
2.20426	0.00427762	0.00481434	0.00448118	0.00517802		0.0041572	0.00484765	0.00484765	0.00546534	0.00418862	0.00468816	0.00450232	0.00421343	0.00541379	0.00412668	0.00468816	0.00528342	0.00528306	0.00419113	0.00426685	0.00427492	0.00312536	0.00418185	0.00423305	0.00439371	0.00412491
2.20523	0.00436977	0.00491805	0.00457772	0.00528957		0.00424676	0.00495209	0.00495208	0.00558308	0.00427886	0.00478915	0.00459931	0.0043042	0.00553042	0.00421558	0.00478915	0.00539724	0.00539687	0.00428142	0.00435877	0.00436701	0.00319269	0.00427194	0.00432424	0.00448836	0.00421377
2.20716	0.00446193	0.00502177	0.00467425	0.00540112		0.00433632	0.00505652	0.00505652	0.00570082	0.00436909	0.00489015	0.00469631	0.00439497	0.00564705	0.00430448	0.00489015	0.00551107	0.00551068	0.0043717	0.00445069	0.00445911	0.00326002	0.00436203	0.00441544	0.00458302	0.00430264
2.20813	0.00455407	0.00512547	0.00477078	0.00551266		0.00442587	0.00516094	0.00516094	0.00581855	0.00445932	0.00499113	0.00479329	0.00448573	0.00576367	0.00439338	0.00499113	0.00562487	0.00562448	0.00446198	0.0045426	0.00455119	0.00332734	0.00445211	0.00450662	0.00467766	0.00439149
2.21007	0.00464623	0.00522919	0.00486733	0.00562422		0.00451543	0.00526538	0.00526538	0.0059363	0.00454956	0.00509214	0.00489029	0.00457651	0.00588031	0.00448229	0.00509214	0.00573871	0.00573831	0.00455228	0.00463453	0.0046433	0.00339468	0.00454221	0.00459782	0.00477232	0.00448036
2.21104	0.00473837	0.0053329	0.00496386	0.00573576		0.00460498	0.0053698	0.0053698	0.00605403	0.00463979	0.00519313	0.00498728	0.00466727	0.00599692	0.00457118	0.00519313	0.00585251	0.00585211	0.00464256	0.00472644	0.00473538	0.003462	0.00463229	0.004689	0.00486697	0.00456921
2.212	0.00483053	0.00543661	0.00506039	0.00584731		0.00469454	0.00547424	0.00547423	0.00617176	0.00473002	0.00529412	0.00508427	0.00475804	0.00611355	0.00466008	0.00529412	0.00596633	0.00596592	0.00473285	0.00481836	0.00482748	0.00352933	0.00472238	0.0047802	0.00496162	0.00465808
2.21297	0.00491347	0.00552996	0.00514728	0.00594771		0.00477514	0.00556823	0.00556823	0.00627773	0.00481123	0.00538502	0.00517156	0.00483974	0.00621852	0.00474009	0.00538502	0.00606878	0.00606835	0.00481411	0.00490109	0.00491036	0.00358993	0.00480346	0.00486227	0.00504681	0.00473805
2.21394	0.00500563	0.00563368	0.00524383	0.00605927		0.00486471	0.00567267	0.00567267	0.00639548	0.00490148	0.00548603	0.00526857	0.00493051	0.00633516	0.004829	0.00548603	0.00618261	0.00618218	0.00490441	0.00499302	0.00500247	0.00365727	0.00489356	0.00495347	0.00514147	0.00482693
2.21491	0.00509778	0.0057374	0.00534037	0.00617082		0.00495427	0.0057771	0.0057771	0.00651322	0.00499171	0.00558703	0.00536556	0.00502128	0.00645179	0.0049179	0.00558703	0.00629643	0.00629599	0.0049947	0.00508494	0.00509456	0.00372459	0.00498365	0.00504466	0.00523613	0.00491579
2.21588	0.00518993	0.00584111	0.0054369	0.00628237		0.00504383	0.00588154	0.00588153	0.00663096	0.00508195	0.00568802	0.00546255	0.00511205	0.00656842	0.0050068	0.00568802	0.00641025	0.0064098	0.00508499	0.00517686	0.00518665	0.00379192	0.00507374	0.00513586	0.00533078	0.00500465
2.21684	0.00528208	0.00594483	0.00553344	0.00639391		0.00513339	0.00598597	0.00598597	0.0067487	0.00517218	0.00578902	0.00555955	0.00520282	0.00668505	0.0050957	0.00578902	0.00652407	0.00652361	0.00517528	0.00526878	0.00527875	0.00385925	0.00516383	0.00522705	0.00542543	0.00509351
2.21781	0.00537425	0.00604855	0.00562999	0.00650548		0.00522295	0.00609041	0.00609041	0.00686645	0.00526243	0.00589003	0.00565655	0.0052936	0.00680169	0.00518461	0.00589003	0.0066379	0.00663744	0.00526558	0.00536071	0.00537085	0.00392659	0.00525393	0.00531825	0.00552009	0.00518239
2.21975	0.0054664	0.00615227	0.00572653	0.00661703		0.00531251	0.00619484	0.00619484	0.00698419	0.00535266	0.00599102	0.00575354	0.00538437	0.00691832	0.00527351	0.00599102	0.00675172	0.00675125	0.00535587	0.00545263	0.00546295	0.00399392	0.00534402	0.00540944	0.00561475	0.00527125
2.22072	0.00555854	0.00625597	0.00582305	0.00672856		0.00540206	0.00629927	0.00629926	0.00710192	0.00544289	0.00609201	0.00585052	0.00547513	0.00703493	0.0053624	0.00609201	0.00686553	0.00686505	0.00544615	0.00554454	0.00555503	0.00406124	0.0054341	0.00550062	0.00570939	0.0053601
2.22168	0.0056507	0.0063597	0.0059196	0.00684012		0.00549163	0.00640371	0.00640371	0.00721967	0.00553313	0.00619302	0.00594753	0.00556591	0.00715157	0.00545131	0.00619302	0.00697936	0.00697887	0.00553644	0.00563647	0.00564714	0.00412858	0.0055242	0.00559183	0.00580405	0.00544897
2.22265	0.00574286	0.00646341	0.00601614	0.00695167		0.00558118	0.00650814	0.00650814	0.00733741	0.00562337	0.00629401	0.00604452	0.00565668	0.0072682	0.00554021	0.00629401	0.00709318	0.00709269	0.00562673	0.00572839	0.00573923	0.00419591	0.00561428	0.00568302	0.00589871	0.00553784
2.22362	0.00583501	0.00656713	0.00611268	0.00706322		0.00567074	0.00661257	0.00661257	0.00745515	0.0057136	0.00639501	0.00614151	0.00574745	0.00738483	0.00562912	0.00639501	0.007207	0.0072065	0.00571702	0.00582031	0.00583132	0.00426324	0.00570437	0.00577421	0.00599336	0.0056267
2.22459	0.00592717	0.00667085	0.00620922	0.00717478		0.00576031	0.00671702	0.00671701	0.0075729	0.00580385	0.00649601	0.00623852	0.00583823	0.00750147	0.00571803	0.00649601	0.00732083	0.00732032	0.00580732	0.00591224	0.00592343	0.00433057	0.00579447	0.00586541	0.00608802	0.00571557
2.22556	0.00601932	0.00677457	0.00630576	0.00728633		0.00584987	0.00682145	0.00682145	0.00769064	0.00589408	0.00659701	0.00633551	0.005929	0.0076181	0.00580693	0.00659701	0.00743465	0.00743414	0.00589761	0.00600416	0.00601552	0.0043979	0.00588456	0.0059566	0.00618268	0.00580443
2.22653	0.00611147	0.00687828	0.0064023	0.00739788		0.00593943	0.00692588	0.00692588	0.00780838	0.00598432	0.00669801	0.0064325	0.00601977	0.00773473	0.00589583	0.00669801	0.00754847	0.00754795	0.0059879	0.00609608	0.00610762	0.00446523	0.00597465	0.0060478	0.00627733	0.00589329
2.22749	0.00620364	0.00698201	0.00649885	0.00750945		0.00602899	0.00703033	0.00703032	0.00792613	0.00607456	0.00679901	0.00652951	0.00611055	0.00785137	0.00598474	0.00679901	0.00766231	0.00766177	0.0060782	0.00618801	0.00619972	0.00453257	0.00606475	0.006139	0.00637199	0.00598217
2.22846	0.00629579	0.00708572	0.00659538	0.00762099		0.00611855	0.00713476	0.00713476	0.00804387	0.0061648	0.00690001	0.0066265	0.00620132	0.007968	0.00607364	0.00690001	0.00777613	0.00777558	0.00616849	0.00627993	0.00629181	0.0045999	0.00615484	0.00623019	0.00646665	0.00607103
2.22943	0.00638794	0.00718944	0.00669192	0.00773254		0.00620811	0.00723919	0.00723919	0.00816161	0.00625503	0.00700101	0.00672349	0.00629208	0.00808463	0.00616254	0.00700101	0.00788995	0.0078894	0.00625877	0.00637185	0.00638391	0.00466723	0.00624493	0.00632138	0.0065613	0.00615989
2.2304	0.00648009	0.00729315	0.00678846	0.00784409		0.00629767	0.00734362	0.00734362	0.00827935	0.00634527	0.007102	0.00682048	0.00638285	0.00820126	0.00625144	0.007102	0.00800377	0.00800321	0.00634906	0.00646377	0.006476	0.00473456	0.00633502	0.00641257	0.00665595	0.00624875
2.23137	0.00657225	0.00739688	0.00688501	0.00795565		0.00638724	0.00744807	0.00744806	0.0083971	0.00643551	0.00720301	0.00691749	0.00647363	0.0083179	0.00634035	0.00720301	0.0081176	0.00811703	0.00643936	0.0065557	0.00656811	0.00480189	0.00642512	0.00650378	0.00675062	0.00633763
2.23233	0.00674736	0.00759395	0.00706844	0.00816761		0.00655741	0.0076465	0.0076465	0.00862082	0.00660697	0.00739492	0.00710179	0.00664611	0.00853951	0.00650927	0.00739492	0.00833387	0.00833329	0.00661092	0.00673036	0.0067431	0.00492983	0.0065963	0.00667705	0.00693047	0.00650647
2.2333	0.00683951	0.00769766	0.00716498	0.00827916		0.00664697	0.00775093	0.00775093	0.00873856	0.0066972	0.00749591	0.00719878	0.00673688	0.00865614	0.00659817	0.00749591	0.00844769	0.0084471	0.00670121	0.00682228	0.00683519	0.00499715	0.00668639	0.00676824	0.00702512	0.00659534
2.23427	0.00693167	0.00780139	0.00726152	0.00839072		0.00673653	0.00785538	0.00785537	0.00885631	0.00678745	0.00759692	0.00729578	0.00682765	0.00877278	0.00668708	0.00759692	0.00856152	0.00856093	0.00679151	0.00691421	0.00692729	0.00506449	0.00677648	0.00685945	0.00711978	0.00668421
2.23524	0.00702382	0.0079051	0.00735806	0.00850227		0.00682609	0.00795981	0.00795981	0.00897405	0.00687768	0.00769792	0.00739278	0.00691842	0.0088894	0.00677598	0.00769792	0.00867534	0.00867474	0.0068818	0.00700613	0.00701939	0.00513182	0.00686657	0.00695064	0.00721444	0.00677307
2.2362	0.00711597	0.00800882	0.0074546	0.00861382		0.00691565	0.00806424	0.00806424	0.00909179	0.00696792	0.00779891	0.00748977	0.00700919	0.00900603	0.00686488	0.00779891	0.00878916	0.00878855	0.00697209	0.00709805	0.00711148	0.00519915	0.00695666	0.00704183	0.00730909	0.00686193
2.23717	0.00720814	0.00811254	0.00755115	0.00872538		0.00700522	0.00816868	0.00816868	0.00920954	0.00705816	0.00789992	0.00758677	0.00709997	0.00912267	0.00695379	0.00789992	0.00890299	0.00890238	0.00706238	0.00718998	0.00720358	0.00526649	0.00704676	0.00713303	0.00740375	0.00695081
2.23814	0.00730029	0.00821626	0.00764768	0.00883693		0.00709477	0.00827312	0.00827311	0.00932728	0.0071484	0.00800092	0.00768376	0.00719074	0.0092393	0.00704269	0.00800092	0.00901682	0.00901619	0.00715267	0.0072819	0.00729568	0.00533382	0.00713685	0.00722422	0.00749841	0.00703967
2.23911	0.00739244	0.00831997	0.00774422	0.00894848		0.00718433	0.00837755	0.00837755	0.00944502	0.00723863	0.00810191	0.00778076	0.00728151	0.00935593	0.00713159	0.00810191	0.00913064	0.00913	0.00724296	0.00737382	0.00738777	0.00540114	0.00722694	0.00731542	0.00759306	0.00712853
2.24008	0.00748459	0.00842369	0.00784076	0.00906003		0.00727389	0.00848198	0.00848198	0.00956276	0.00732887	0.00820291	0.00787775	0.00737228	0.00947256	0.00722049	0.00820291	0.00924446	0.00924381	0.00733325	0.00746574	0.00747987	0.00546847	0.00731703	0.00740661	0.00768771	0.00721739
2.24104	0.00757675	0.00852741	0.00793731	0.00917159		0.00736346	0.00858643	0.00858642	0.00968051	0.00741911	0.00830392	0.00797475	0.00746306	0.0095892	0.0073094	0.00830392	0.00935829	0.00935764	0.00742355	0.00755767	0.00757197	0.00553581	0.00740713	0.00749781	0.00778238	0.00730626
2.24201	0.00766891	0.00863113	0.00803385	0.00928314		0.00745302	0.00869086	0.00869085	0.00979825	0.00750935	0.00840491	0.00807175	0.00755383	0.00970583	0.0073983	0.00840491	0.00947211	0.00947145	0.00751384	0.00764959	0.00766407	0.00560314	0.00749722	0.007589	0.00787703	0.00739513
2.24298	0.00776106	0.00873484	0.00813038	0.00939469		0.00754257	0.00879529	0.00879529	0.00991599	0.00759958	0.00850591	0.00816874	0.0076446	0.00982246	0.00748721	0.00850591	0.00958593	0.00958526	0.00760413	0.00774151	0.00775616	0.00567047	0.00758731	0.00768019	0.00797168	0.00748399
2.24395	0.00785322	0.00883857	0.00822693	0.00950625		0.00763214	0.00889973	0.00889973	0.0100337	0.00768983	0.00860691	0.00826574	0.00773538	0.0099391	0.00757612	0.00860691	0.00969976	0.00969908	0.00769443	0.00783344	0.00784826	0.00573781	0.0076774	0.0077714	0.00806635	0.00757286
2.24492	0.00794537	0.00894228	0.00832347	0.0096178		0.0077217	0.00900417	0.00900416	0.0101515	0.00778006	0.00870791	0.00836274	0.00782615	0.0100557	0.00766502	0.00870791	0.00981358	0.0098129	0.00778472	0.00792536	0.00794036	0.00580513	0.00776749	0.00786259	0.008161	0.00766172
2.24589	0.00803753	0.009046	0.00842001	0.00972935		0.00781126	0.0091086	0.00910859	0.0102692	0.0078703	0.00880891	0.00845973	0.00791692	0.0101724	0.00775392	0.00880891	0.0099274	0.00992671	0.007875	0.00801728	0.00803245	0.00587246	0.00785758	0.00795378	0.00825565	0.00775059
2.24685	0.00812969	0.00914972	0.00851655	0.00984091		0.00790082	0.00921304	0.00921304	0.010387	0.00796054	0.00890991	0.00855673	0.0080077	0.010289	0.00784283	0.00890991	0.0100412	0.0100405	0.0079653	0.00810921	0.00812455	0.0059398	0.00794768	0.00804498	0.00835031	0.00783946
2.24782	0.008314	0.00935716	0.00870964	0.010064		0.00807995	0.00942192	0.00942191	0.0106225	0.00814102	0.00911192	0.00875073	0.00818924	0.0105223	0.00802064	0.00911192	0.0102689	0.0102682	0.00814589	0.00829306	0.00830875	0.00607447	0.00812787	0.00822738	0.00853963	0.00801719
2.24879	0.00840615	0.00946088	0.00880618	0.0101756		0.00816951	0.00952635	0.00952635	0.0107402	0.00823125	0.00921291	0.00884772	0.00828001	0.0106389	0.00810954	0.00921291	0.0103827	0.010382	0.00823618	0.00838498	0.00840085	0.00614179	0.00821796	0.00831857	0.00863428	0.00810605
2.24976	0.00849832	0.0095646	0.00890272	0.0102871		0.00825908	0.00963079	0.00963079	0.0108579	0.0083215	0.00931392	0.00894472	0.00837079	0.0107555	0.00819845	0.00931392	0.0104965	0.0104958	0.00832648	0.00847691	0.00849295	0.00620913	0.00830806	0.00840977	0.00872895	0.00819493
2.25073	0.00859047	0.00966832	0.00899926	0.0103987		0.00834863	0.00973523	0.00973522	0.0109757	0.00841173	0.00941492	0.00904172	0.00846156	0.0108722	0.00828735	0.00941492	0.0106104	0.0106096	0.00841677	0.00856883	0.00858504	0.00627646	0.00839815	0.00850096	0.0088236	0.00828379
2.25169	0.00867341	0.00976166	0.00908615	0.0104991		0.00842924	0.00982922	0.00982921	0.0110817	0.00849295	0.00950582	0.00912901	0.00854326	0.0109771	0.00836736	0.00950582	0.0107128	0.0107121	0.00849803	0.00865156	0.00866793	0.00633706	0.00847923	0.00858304	0.00890879	0.00836377
2.25266	0.00876556	0.00986538	0.00918268	0.0106106		0.0085188	0.00993365	0.00993364	0.0111994	0.00858318	0.00960681	0.009226	0.00863403	0.0110938	0.00845626	0.00960681	0.0108266	0.0108259	0.00858832	0.00874348	0.00876003	0.00640439	0.00856932	0.00867423	0.00900344	0.00845263
2.25363	0.00885772	0.0099691	0.00927923	0.0107222		0.00860836	0.0100381	0.0100381	0.0113171	0.00867343	0.00970782	0.00932301	0.0087248	0.0112104	0.00854517	0.00970782	0.0109404	0.0109397	0.00867862	0.00883541	0.00885213	0.00647172	0.00865942	0.00876543	0.00909811	0.0085415
2.2546	0.00894987	0.0100728	0.00937577	0.0108337		0.00869792	0.0101425	0.0101425	0.0114349	0.00876366	0.00980882	0.00942	0.00881557	0.011327	0.00863407	0.00980882	0.0110543	0.0110535	0.0087689	0.00892733	0.00894422	0.00653905	0.0087495	0.00885662	0.00919276	0.00863036
2.25557	0.00904203	0.0101765	0.00947231	0.0109453		0.00878748	0.010247	0.010247	0.0115526	0.0088539	0.00990981	0.00951699	0.00890634	0.0114437	0.00872297	0.00990981	0.0111681	0.0111673	0.00885919	0.00901925	0.00903632	0.00660638	0.00883959	0.00894781	0.00928741	0.00871923
2.2575	0.00913419	0.0102803	0.00956885	0.0110569		0.00887705	0.0103514	0.0103514	0.0116704	0.00894414	0.0100108	0.009614	0.00899712	0.0115603	0.00881188	0.0100108	0.0112819	0.0112811	0.00894949	0.00911118	0.00912842	0.00667372	0.00892969	0.00903902	0.00938208	0.0088081
2.25847	0.00922633	0.010384	0.00966538	0.0111684		0.0089666	0.0104558	0.0104558	0.0117881	0.00903437	0.0101118	0.00971098	0.00908788	0.0116769	0.00890077	0.0101118	0.0113957	0.0113949	0.00903977	0.00920309	0.00922051	0.00674104	0.00901977	0.0091302	0.00947672	0.00889695
2.25944	0.00931848	0.0104877	0.00976192	0.0112799		0.00905615	0.0105603	0.0105603	0.0119058	0.0091246	0.0102128	0.00980797	0.00917865	0.0117935	0.00898967	0.0102128	0.0115096	0.0115087	0.00913006	0.00929501	0.0093126	0.00680837	0.00910986	0.00922139	0.00957137	0.00898581
2.26041	0.00941064	0.0105914	0.00985847	0.0113915		0.00914572	0.0106647	0.0106647	0.0120236	0.00921485	0.0103138	0.00990498	0.00926943	0.0119102	0.00907858	0.0103138	0.0116234	0.0116226	0.00922036	0.00938694	0.0094047	0.00687571	0.00919996	0.00931259	0.00966604	0.00907469
2.26138	0.00950283	0.0106952	0.00995504	0.0115031		0.00923532	0.0107692	0.0107692	0.0121414	0.00930512	0.0104148	0.010002	0.00936024	0.0120269	0.00916752	0.0104148	0.0117372	0.0117364	0.00931068	0.0094789	0.00949684	0.00694306	0.00929009	0.00940382	0.00976073	0.00916358
2.26234	0.00959497	0.0107989	0.0100516	0.0116146		0.00932486	0.0108736	0.0108736	0.0122591	0.00939533	0.0105158	0.010099	0.00945099	0.0121435	0.0092564	0.0105158	0.011851	0.0118502	0.00940095	0.0095708	0.00958891	0.00701038	0.00938016	0.00949499	0.00985536	0.00925243
2.26331	0.0096871	0.0109025	0.0101481	0.0117261		0.0094144	0.010978	0.010978	0.0123768	0.00948555	0.0106168	0.010196	0.00954174	0.0122601	0.00934529	0.0106168	0.0119648	0.011964	0.00949123	0.0096627	0.00968099	0.00707769	0.00947023	0.00958617	0.00994999	0.00934127
2.26428	0.00965021	0.010861	0.0101094	0.0116815		0.00937854	0.0109362	0.0109362	0.0123297	0.00944943	0.0105764	0.0101571	0.0095054	0.0122134	0.0093097	0.0105764	0.0119193	0.0119184	0.00945508	0.0096259	0.00964412	0.00705074	0.00943416	0.00954966	0.0099121	0.0093057
2.26525	0.00977924	0.0110062	0.0102446	0.0118377		0.00950393	0.0110824	0.0110824	0.0124945	0.00957577	0.0107178	0.0102929	0.00963249	0.0123767	0.00943417	0.0107178	0.0120786	0.0120778	0.0095815	0.0097546	0.00977306	0.00714501	0.0095603	0.00967734	0.0100446	0.00943012
2.26621	0.00987137	0.0111099	0.0103411	0.0119492		0.00959347	0.0111868	0.0111868	0.0126122	0.00966598	0.0108187	0.0103899	0.00972324	0.0124933	0.00952305	0.0108187	0.0121924	0.0121916	0.00967177	0.00984651	0.00986514	0.00721233	0.00965037	0.00976852	0.0101393	0.00951896
2.26815	0.0099636	0.0112137	0.0104377	0.0120608		0.00968311	0.0112913	0.0112913	0.0127301	0.00975629	0.0109198	0.010487	0.00981409	0.01261	0.00961202	0.0109198	0.0123064	0.0123055	0.00976213	0.0099385	0.00995731	0.00727971	0.00974053	0.00985978	0.010234	0.0096079
2.27009	0.0100465	0.011307	0.0105246	0.0121612		0.00976368	0.0113853	0.0113853	0.012836	0.00983748	0.0110107	0.0105742	0.00989575	0.0127149	0.00969201	0.0110107	0.0124088	0.0124079	0.00984336	0.0100212	0.0100402	0.00734029	0.00982159	0.00994183	0.0103192	0.00968785
2.27106	0.0101386	0.0114107	0.0106211	0.0122727		0.00985322	0.0114897	0.0114897	0.0129537	0.0099277	0.0111117	0.0106712	0.0099865	0.0128315	0.00978089	0.0111117	0.0125226	0.0125217	0.00993363	0.0101131	0.0101322	0.0074076	0.00991166	0.010033	0.0104138	0.00977669
2.27299	0.0102308	0.0115144	0.0107176	0.0123843		0.00994276	0.0115941	0.0115941	0.0130714	0.0100179	0.0112126	0.0107682	0.0100773	0.0129481	0.00986978	0.0112126	0.0126364	0.0126355	0.0100239	0.010205	0.0102243	0.00747492	0.0100017	0.0101242	0.0105084	0.00986554
2.27493	0.0103229	0.0116181	0.0108141	0.0124958		0.0100323	0.0116985	0.0116985	0.0131892	0.0101081	0.0113136	0.0108652	0.010168	0.0130648	0.00995866	0.0113136	0.0127501	0.0127493	0.0101142	0.0102969	0.0103164	0.00754223	0.0100918	0.0102153	0.0106031	0.00995438
2.27686	0.010415	0.0117218	0.0109107	0.0126073		0.0101218	0.0118029	0.0118029	0.0133069	0.0101983	0.0114146	0.0109621	0.0102588	0.0131814	0.0100475	0.0114146	0.0128639	0.012863	0.0102044	0.0103888	0.0104085	0.00760955	0.0101819	0.0103065	0.0106977	0.0100432
2.27977	0.010498	0.0118152	0.0109976	0.0127078		0.0102025	0.011897	0.011897	0.0134129	0.0102796	0.0115056	0.0110495	0.0103405	0.0132864	0.0101276	0.0115056	0.0129665	0.0129656	0.0102858	0.0104716	0.0104914	0.0076702	0.010263	0.0103887	0.0107829	0.0101233
2.28461	0.0105902	0.0119189	0.0110941	0.0128193		0.0102921	0.0120014	0.0120014	0.0135306	0.0103698	0.0116065	0.0111465	0.0104313	0.013403	0.0102165	0.0116065	0.0130803	0.0130794	0.010376	0.0105635	0.0105835	0.00773751	0.0103531	0.0104798	0.0108776	0.0102121
2.28945	0.0106731	0.0120122	0.011181	0.0129197		0.0103726	0.0120954	0.0120954	0.0136366	0.010451	0.0116974	0.0112337	0.0105129	0.0135079	0.0102965	0.0116974	0.0131827	0.0131818	0.0104573	0.0106462	0.0106664	0.00779809	0.0104341	0.0105619	0.0109627	0.0102921
2.29622	0.0107468	0.0120952	0.0112582	0.0130089		0.0104442	0.0121789	0.0121789	0.0137307	0.0105232	0.0117782	0.0113113	0.0105855	0.0136012	0.0103676	0.0117782	0.0132737	0.0132728	0.0105295	0.0107197	0.01074	0.00785193	0.0105062	0.0106348	0.0110384	0.0103631
2.3001	0.0106913	0.0120328	0.0112001	0.0129418		0.0103904	0.0121161	0.0121161	0.0136599	0.0104689	0.0117174	0.011253	0.0105309	0.0135311	0.0103141	0.0117174	0.0132052	0.0132043	0.0104752	0.0106644	0.0106846	0.00781143	0.010452	0.01058	0.0109815	0.0103097
2.303	0.0106084	0.0119395	0.0111133	0.0128414		0.0103098	0.0120221	0.0120221	0.013554	0.0103877	0.0116266	0.0111657	0.0104492	0.0134261	0.0102341	0.0116266	0.0131028	0.0131019	0.0103939	0.0105817	0.0106017	0.00775085	0.0103709	0.0104979	0.0108963	0.0102297
2.30591	0.0105162	0.0118357	0.0110166	0.0127298		0.0102202	0.0119176	0.0119176	0.0134361	0.0102974	0.0115255	0.0110686	0.0103584	0.0133094	0.0101451	0.0115255	0.0129889	0.012988	0.0103036	0.0104897	0.0105096	0.00768347	0.0102808	0.0104066	0.0108016	0.0101408
2.30784	0.010424	0.0117319	0.01092	0.0126181		0.0101305	0.0118131	0.0118131	0.0133183	0.0102071	0.0114244	0.0109715	0.0102676	0.0131927	0.0100562	0.0114244	0.012875	0.0128741	0.0102132	0.0103977	0.0104174	0.00761608	0.0101906	0.0103154	0.0107069	0.0100518
2.30978	0.0103411	0.0116386	0.0108332	0.0125178		0.01005	0.0117191	0.0117191	0.0132124	0.0101259	0.0113335	0.0108843	0.0101859	0.0130877	0.00997618	0.0113335	0.0127726	0.0127717	0.010132	0.010315	0.0103345	0.0075555	0.0101096	0.0102333	0.0106217	0.0099719
2.31171	0.0102488	0.0115348	0.0107366	0.0124061		0.00996032	0.0116146	0.0116146	0.0130945	0.0100356	0.0112325	0.0107872	0.0100951	0.012971	0.00988721	0.0112325	0.0126587	0.0126578	0.0100416	0.010223	0.0102424	0.00748812	0.0100194	0.0101421	0.010527	0.00988296
2.31365	0.0101567	0.0114311	0.01064	0.0122946		0.00987078	0.0115102	0.0115102	0.0129768	0.00994539	0.0111315	0.0106902	0.0100043	0.0128544	0.00979832	0.0111315	0.0125449	0.012544	0.00995134	0.0101311	0.0101503	0.0074208	0.00992932	0.0100509	0.0104323	0.00979412
2.31462	0.0100645	0.0113273	0.0105434	0.012183		0.00978115	0.0114057	0.0114057	0.012859	0.00985508	0.0110304	0.0105932	0.00991346	0.0127377	0.00970935	0.0110304	0.012431	0.0124301	0.00986098	0.0100391	0.0100581	0.00735342	0.00983916	0.00995962	0.0103376	0.00970518
2.31559	0.00997235	0.0112236	0.0104469	0.0120714		0.00969161	0.0113013	0.0113012	0.0127413	0.00976486	0.0109294	0.0104962	0.00982271	0.0126211	0.00962047	0.0109294	0.0123172	0.0123163	0.0097707	0.00994723	0.00996605	0.0072861	0.00974909	0.00986844	0.010243	0.00961634
2.31752	0.00988012	0.0111198	0.0103503	0.0119598		0.00960198	0.0111967	0.0111967	0.0126234	0.00967455	0.0108283	0.0103991	0.00973186	0.0125044	0.00953149	0.0108283	0.0122032	0.0122024	0.00968034	0.00985524	0.00987388	0.00721872	0.00965893	0.00977718	0.0101483	0.0095274
2.31849	0.00978799	0.0110161	0.0102538	0.0118483		0.00951244	0.0110923	0.0110923	0.0125057	0.00958434	0.0107274	0.0103021	0.00964111	0.0123878	0.00944261	0.0107274	0.0120895	0.0120886	0.00959007	0.00976333	0.00978181	0.0071514	0.00956886	0.009686	0.0100536	0.00943856
2.32043	0.00970498	0.0109227	0.0101668	0.0117478		0.00943177	0.0109983	0.0109983	0.0123997	0.00950306	0.0106364	0.0102148	0.00955935	0.0122827	0.00936254	0.0106364	0.0119869	0.0119861	0.00950874	0.00968054	0.00969886	0.00709076	0.00948771	0.00960386	0.00996836	0.00935852
2.32139	0.00961285	0.010819	0.0100703	0.0116363		0.00934223	0.0108938	0.0108938	0.0122819	0.00941284	0.0105354	0.0101178	0.0094686	0.0121661	0.00927365	0.0105354	0.0118731	0.0118723	0.00941847	0.00958864	0.00960678	0.00702344	0.00939764	0.00951269	0.00987373	0.00926967
2.32333	0.00952062	0.0107152	0.00997368	0.0115246		0.0092526	0.0107893	0.0107893	0.0121641	0.00932253	0.0104343	0.0100207	0.00937776	0.0120494	0.00918468	0.0104343	0.0117592	0.0117584	0.00932811	0.00949664	0.00951461	0.00695606	0.00930747	0.00942142	0.009779	0.00918074
2.3243	0.00942849	0.0106115	0.00987716	0.0114131		0.00916306	0.0106849	0.0106849	0.0120464	0.00923232	0.0103334	0.00992376	0.00928701	0.0119328	0.0090958	0.0103334	0.0116454	0.0116446	0.00923784	0.00940474	0.00942254	0.00688874	0.0092174	0.00933025	0.00968436	0.00909189
2.32527	0.00933631	0.0105077	0.00978059	0.0113015		0.00907348	0.0105805	0.0105804	0.0119286	0.00914206	0.0102323	0.00982673	0.00919621	0.0118161	0.00900687	0.0102323	0.0115316	0.0115308	0.00914752	0.00931279	0.00933041	0.00682139	0.00912729	0.00923903	0.00958968	0.009003
2.3272	0.00924414	0.010404	0.00968403	0.0111899		0.0089839	0.010476	0.010476	0.0118109	0.0090518	0.0101313	0.00972972	0.00910542	0.0116995	0.00891795	0.0101313	0.0114177	0.0114169	0.00905722	0.00922085	0.0092383	0.00675405	0.00903718	0.00914782	0.00949501	0.00891412
2.32817	0.00915196	0.0103003	0.00958747	0.0110784		0.00889431	0.0103715	0.0103715	0.0116931	0.00896154	0.0100303	0.0096327	0.00901462	0.0115828	0.00882902	0.0100303	0.0113039	0.0113031	0.0089669	0.0091289	0.00914618	0.0066867	0.00894706	0.0090566	0.00940033	0.00882523
2.33011	0.00905978	0.0101965	0.00949091	0.0109668		0.00880474	0.0102671	0.0102671	0.0115753	0.00887129	0.00992928	0.00953568	0.00892384	0.0114661	0.0087401	0.00992928	0.01119	0.0111892	0.00887659	0.00903697	0.00905406	0.00661936	0.00885695	0.00896539	0.00930565	0.00873635
2.33108	0.0089676	0.0100928	0.00939434	0.0108552		0.00871515	0.0101626	0.0101626	0.0114575	0.00878102	0.00982825	0.00943866	0.00883304	0.0113495	0.00865118	0.00982825	0.0110762	0.0110754	0.00878628	0.00894502	0.00896194	0.00655201	0.00876684	0.00887417	0.00921097	0.00864746
2.33301	0.00887543	0.00998904	0.00929779	0.0107436		0.00862558	0.0100582	0.0100582	0.0113398	0.00869077	0.00972723	0.00934165	0.00874225	0.0112328	0.00856226	0.00972723	0.0109623	0.0109616	0.00869597	0.00885308	0.00886983	0.00648466	0.00867673	0.00878296	0.0091163	0.00855858
2.33398	0.00879247	0.00989566	0.00921087	0.0106432		0.00854494	0.00996414	0.00996414	0.0112338	0.00860953	0.0096363	0.00925432	0.00866053	0.0111278	0.00848222	0.0096363	0.0108599	0.0108591	0.00861468	0.00877032	0.00878691	0.00642405	0.00859562	0.00870085	0.00903108	0.00847857
2.33591	0.00870029	0.00979192	0.00911431	0.0105316		0.00845537	0.00985969	0.00985968	0.011116	0.00851927	0.00953528	0.00915731	0.00856974	0.0110112	0.0083933	0.00953528	0.010746	0.0107453	0.00852437	0.00867838	0.0086948	0.0063567	0.00850551	0.00860964	0.00893641	0.00838969
2.33688	0.0086081	0.00968817	0.00901774	0.01042		0.00836577	0.00975521	0.00975521	0.0109982	0.008429	0.00943425	0.00906028	0.00847893	0.0108945	0.00830436	0.00943425	0.0106321	0.0106314	0.00843405	0.00858642	0.00860267	0.00628935	0.00841539	0.00851841	0.00884172	0.0083008
2.33785	0.00851593	0.00958443	0.00892118	0.0103085		0.0082762	0.00965076	0.00965075	0.0108805	0.00833875	0.00933323	0.00896327	0.00838815	0.0107778	0.00821544	0.00933323	0.0105183	0.0105176	0.00834374	0.00849448	0.00851056	0.006222	0.00832528	0.0084272	0.00874704	0.00821191
2.33979	0.00842376	0.00948069	0.00882462	0.0101969		0.00818662	0.0095463	0.0095463	0.0107627	0.0082485	0.00923221	0.00886625	0.00829736	0.0106612	0.00812652	0.00923221	0.0104045	0.0104037	0.00825343	0.00840254	0.00841844	0.00615466	0.00823517	0.00833599	0.00865237	0.00812303
2.34172	0.00833158	0.00937695	0.00872805	0.0100853		0.00809703	0.00944184	0.00944184	0.0106449	0.00815823	0.00913118	0.00876923	0.00820656	0.0105445	0.0080376	0.00913118	0.0102906	0.0102899	0.00816311	0.0083106	0.00832632	0.00608731	0.00814505	0.00824477	0.00855769	0.00803414
2.34366	0.0082394	0.0092732	0.00863149	0.00997372		0.00800745	0.00933738	0.00933737	0.0105271	0.00806797	0.00903016	0.00867221	0.00811576	0.0104279	0.00794867	0.00903016	0.0101767	0.010176	0.0080728	0.00821865	0.0082342	0.00601996	0.00805494	0.00815355	0.00846301	0.00794525
2.34559	0.00814722	0.00916945	0.00853492	0.00986214		0.00791786	0.00923291	0.00923291	0.0104094	0.00797771	0.00892913	0.00857518	0.00802497	0.0103112	0.00785974	0.00892913	0.0100629	0.0100622	0.00798248	0.0081267	0.00814208	0.00595261	0.00796482	0.00806233	0.00836832	0.00785636
2.34753	0.00806425	0.00907608	0.008448	0.00976171		0.00783723	0.00913889	0.00913888	0.0103034	0.00789647	0.0088382	0.00848786	0.00794324	0.0102062	0.0077797	0.0088382	0.00996041	0.00995972	0.00790119	0.00804394	0.00805916	0.00589199	0.00788371	0.00798023	0.0082831	0.00777636
2.34947	0.00797207	0.00897233	0.00835144	0.00965012		0.00774765	0.00903442	0.00903442	0.0101856	0.0078062	0.00873717	0.00839084	0.00785245	0.0100895	0.00769077	0.00873717	0.00984656	0.00984587	0.00781087	0.00795199	0.00796704	0.00582464	0.00779359	0.00788901	0.00818842	0.00768747
2.35237	0.00787988	0.00886857	0.00825486	0.00953853		0.00765805	0.00892995	0.00892994	0.0100678	0.00771593	0.00863614	0.0082938	0.00776164	0.00997284	0.00760184	0.00863614	0.00973269	0.00973201	0.00772055	0.00786004	0.00787491	0.00575728	0.00770347	0.00779778	0.00809373	0.00759857
2.35528	0.00779692	0.0087752	0.00816794	0.0094381		0.00757742	0.00883592	0.00883592	0.0099618	0.00763469	0.00854521	0.00820648	0.00767992	0.00986784	0.0075218	0.00854521	0.00963021	0.00962954	0.00763926	0.00777728	0.00779199	0.00569667	0.00762236	0.00771568	0.00800851	0.00751857
2.36012	0.00770473	0.00867144	0.00807137	0.0093265		0.00748783	0.00873145	0.00873145	0.00984401	0.00754442	0.00844417	0.00810945	0.00758911	0.00975116	0.00743286	0.00844417	0.00951635	0.00951569	0.00754893	0.00768532	0.00769986	0.00562931	0.00753223	0.00762445	0.00791382	0.00742967
2.36399	0.00762173	0.00857803	0.00798442	0.00922604		0.00740717	0.00863739	0.00863739	0.00973797	0.00746315	0.00835321	0.00802209	0.00750736	0.00964612	0.00735279	0.00835321	0.00941384	0.00941318	0.00746762	0.00760253	0.00761692	0.00556867	0.0074511	0.00754232	0.00782857	0.00734963
2.36883	0.00753874	0.00848463	0.00789749	0.00912558		0.00732652	0.00854335	0.00854335	0.00963194	0.00738189	0.00826226	0.00793475	0.00742562	0.00954109	0.00727273	0.00826226	0.00931134	0.00931069	0.00738631	0.00751976	0.00753398	0.00550804	0.00736997	0.00746019	0.00774333	0.00726961
2.37464	0.00746497	0.0084016	0.0078202	0.00903628		0.00725482	0.00845975	0.00845974	0.00953769	0.00730965	0.0081814	0.0078571	0.00735295	0.00944773	0.00720156	0.0081814	0.00922022	0.00921958	0.00731403	0.00744617	0.00746026	0.00545414	0.00729785	0.00738719	0.00766756	0.00719847
2.37851	0.00738197	0.00830818	0.00773325	0.0089358		0.00717415	0.00836568	0.00836568	0.00943163	0.00722838	0.00809043	0.00776973	0.00727119	0.00934268	0.00712149	0.00809043	0.0091177	0.00911706	0.0072327	0.00736337	0.00737731	0.00539349	0.0072167	0.00730505	0.0075823	0.00711843
2.38335	0.00729898	0.00821478	0.00764631	0.00883535		0.0070935	0.00827163	0.00827163	0.00932561	0.00714712	0.00799948	0.00768239	0.00718945	0.00923765	0.00704143	0.00799948	0.0090152	0.00901457	0.00715139	0.0072806	0.00729437	0.00533286	0.00713557	0.00722293	0.00749706	0.00703841
2.38722	0.00721599	0.00812139	0.00755938	0.0087349		0.00701285	0.00817759	0.00817759	0.00921958	0.00706586	0.00790853	0.00759504	0.00710771	0.00913262	0.00696137	0.00790853	0.0089127	0.00891208	0.00707008	0.00719782	0.00721144	0.00527223	0.00705444	0.00714081	0.00741183	0.00695838
2.39206	0.00713301	0.00802799	0.00747244	0.00863444		0.0069322	0.00808355	0.00808354	0.00911355	0.0069846	0.00781758	0.0075077	0.00702597	0.00902759	0.00688132	0.00781758	0.0088102	0.00880959	0.00698878	0.00711504	0.0071285	0.0052116	0.00697331	0.00705869	0.00732659	0.00687836
2.3969	0.00705924	0.00794496	0.00739516	0.00854514		0.00686051	0.00799994	0.00799994	0.00901929	0.00691236	0.00773673	0.00743005	0.00695331	0.00893422	0.00681015	0.00773673	0.00871908	0.00871848	0.0069165	0.00704145	0.00705478	0.00515769	0.00690119	0.00698568	0.00725081	0.00680722
2.40562	0.00697624	0.00785155	0.00730822	0.00844468		0.00677985	0.00790589	0.00790588	0.00891325	0.00683109	0.00764577	0.00734269	0.00687156	0.00882918	0.00673008	0.00764577	0.00861657	0.00861597	0.00683518	0.00695867	0.00697184	0.00509706	0.00682006	0.00690355	0.00716556	0.00672719
2.41336	0.00693929	0.00780997	0.00726951	0.00839995		0.00674394	0.00786402	0.00786401	0.00886605	0.00679491	0.00760527	0.00730381	0.00683516	0.00878242	0.00669444	0.00760527	0.00857094	0.00857034	0.00679898	0.00692181	0.00693491	0.00507006	0.00678394	0.00686699	0.00712761	0.00669156
2.42014	0.00697609	0.00785138	0.00730806	0.00844449		0.0067797	0.00790572	0.00790571	0.00891306	0.00683094	0.0076456	0.00734254	0.00687141	0.00882899	0.00672993	0.0076456	0.00861639	0.00861579	0.00683503	0.00695852	0.00697168	0.00509695	0.00681991	0.0069034	0.00716541	0.00672704
2.42691	0.00703132	0.00791354	0.00736592	0.00851135		0.00683338	0.00796831	0.00796831	0.00898363	0.00688503	0.00770614	0.00740067	0.00692581	0.0088989	0.00678322	0.00770614	0.00868461	0.008684	0.00688915	0.00701361	0.00702688	0.0051373	0.00687391	0.00695806	0.00722214	0.0067803
2.43369	0.00710499	0.00799646	0.00744309	0.00860053		0.00690498	0.0080518	0.00805179	0.00907776	0.00695716	0.00778688	0.00747821	0.00699838	0.00899213	0.00685429	0.00778688	0.0087756	0.00877499	0.00696133	0.0070871	0.00710051	0.00519113	0.00694593	0.00703096	0.00729781	0.00685134
2.4424	0.00712336	0.00801713	0.00746234	0.00862277		0.00692283	0.00807261	0.00807261	0.00910123	0.00697515	0.00780701	0.00749754	0.00701647	0.00901538	0.00687201	0.00780701	0.00879829	0.00879768	0.00697932	0.00710542	0.00711886	0.00520455	0.00696388	0.00704914	0.00731668	0.00686906
2.44821	0.00708641	0.00797555	0.00742363	0.00857804		0.00688692	0.00803074	0.00803074	0.00905402	0.00693897	0.00776652	0.00745866	0.00698008	0.00896862	0.00683637	0.00776652	0.00875265	0.00875204	0.00694312	0.00706857	0.00708194	0.00517755	0.00692776	0.00701258	0.00727873	0.00683343
2.45305	0.00702185	0.00790288	0.00735599	0.00849988		0.00682417	0.00795757	0.00795757	0.00897152	0.00687575	0.00769575	0.0073907	0.00691648	0.0088869	0.00677408	0.00769575	0.0086729	0.0086723	0.00687986	0.00700416	0.00701741	0.00513038	0.00686464	0.00694868	0.00721241	0.00677117
2.45789	0.00693886	0.00780948	0.00726906	0.00839943		0.00674352	0.00786352	0.00786352	0.0088655	0.00679449	0.0076048	0.00730335	0.00683474	0.00878188	0.00669402	0.0076048	0.0085704	0.00856981	0.00679855	0.00692138	0.00693448	0.00506974	0.00678351	0.00686656	0.00712717	0.00669114
2.46273	0.00686508	0.00772644	0.00719176	0.00831011		0.00667181	0.00777991	0.00777991	0.00877123	0.00672224	0.00752394	0.00722569	0.00676206	0.0086885	0.00662284	0.00752394	0.00847927	0.00847868	0.00672626	0.00684779	0.00686074	0.00501584	0.00671138	0.00679355	0.00705138	0.00661999
2.4666	0.00678209	0.00763304	0.00710483	0.00820966		0.00659116	0.00768587	0.00768586	0.0086652	0.00664098	0.00743299	0.00713835	0.00668032	0.00858347	0.00654278	0.00743299	0.00837677	0.00837619	0.00664496	0.00676501	0.00677781	0.0049552	0.00663025	0.00671143	0.00696615	0.00653997
2.47047	0.00669911	0.00753964	0.00701789	0.00810921		0.00651052	0.00759182	0.00759182	0.00855917	0.00655972	0.00734204	0.007051	0.00659858	0.00847844	0.00646272	0.00734204	0.00827428	0.0082737	0.00656365	0.00668223	0.00669488	0.00489457	0.00654913	0.0066293	0.00688091	0.00645995
2.47532	0.00661612	0.00744625	0.00693096	0.00800875		0.00642987	0.00749778	0.00749777	0.00845314	0.00647846	0.00725109	0.00696366	0.00651684	0.00837341	0.00638267	0.00725109	0.00817178	0.00817121	0.00648234	0.00659945	0.00661194	0.00483394	0.006468	0.00654718	0.00679567	0.00637992
2.47919	0.00653313	0.00735285	0.00684402	0.0079083		0.00634922	0.00740373	0.00740373	0.00834712	0.0063972	0.00716013	0.00687631	0.0064351	0.00826839	0.00630261	0.00716013	0.00806928	0.00806872	0.00640103	0.00651668	0.00652901	0.00477331	0.00638687	0.00646506	0.00671043	0.0062999
2.48403	0.00645015	0.00725945	0.00675709	0.00780784		0.00626857	0.00730969	0.00730968	0.00824109	0.00631594	0.00706918	0.00678897	0.00635336	0.00816336	0.00622255	0.00706918	0.00796678	0.00796622	0.00631972	0.0064339	0.00644607	0.00471268	0.00630574	0.00638294	0.00662519	0.00621988
2.4908	0.00636715	0.00716604	0.00667014	0.00770738		0.00618791	0.00721563	0.00721563	0.00813505	0.00623468	0.00697822	0.00670161	0.00627161	0.00805832	0.00614248	0.00697822	0.00786427	0.00786372	0.00623841	0.00635111	0.00636313	0.00465204	0.0062246	0.00630081	0.00653995	0.00613984
2.49855	0.00629336	0.00708299	0.00659284	0.00761806		0.00611619	0.00713201	0.007132	0.00804077	0.00616242	0.00689735	0.00662394	0.00619892	0.00796493	0.00607129	0.00689735	0.00777313	0.00777259	0.00616611	0.00627751	0.00628939	0.00459812	0.00615246	0.00622779	0.00646415	0.00606869
2.50629	0.00625642	0.00704142	0.00655414	0.00757334		0.00608029	0.00709015	0.00709014	0.00799357	0.00612625	0.00685687	0.00658506	0.00616254	0.00791818	0.00603566	0.00685687	0.0077275	0.00772697	0.00612991	0.00624066	0.00625247	0.00457113	0.00611635	0.00619123	0.00642621	0.00603307
2.5121	0.00626557	0.00705171	0.00656373	0.00758442		0.00608918	0.00710051	0.00710051	0.00800526	0.00613521	0.00686689	0.00659469	0.00617155	0.00792975	0.00604448	0.00686689	0.0077388	0.00773826	0.00613888	0.00624979	0.00626161	0.00457782	0.0061253	0.00620029	0.00643561	0.00604189
2.51985	0.00632081	0.00711389	0.0066216	0.00765129		0.00614287	0.00716312	0.00716311	0.00807584	0.0061893	0.00692744	0.00665284	0.00622596	0.00799967	0.00609778	0.00692744	0.00780703	0.00780649	0.006193	0.00630489	0.00631682	0.00461818	0.0061793	0.00625495	0.00649235	0.00609516
2.52565	0.00638526	0.00718642	0.00668911	0.0077293		0.0062055	0.00723615	0.00723615	0.00815818	0.00625241	0.00699807	0.00672067	0.00628944	0.00808123	0.00615995	0.00699807	0.00788663	0.00788608	0.00625615	0.00636918	0.00638123	0.00466527	0.00624231	0.00631873	0.00655854	0.0061573
2.53243	0.00644971	0.00725896	0.00675663	0.00780732		0.00626814	0.0073092	0.00730919	0.00824053	0.00631552	0.00706871	0.00678851	0.00635293	0.00816281	0.00622213	0.00706871	0.00796624	0.00796569	0.0063193	0.00643347	0.00644564	0.00471236	0.00630532	0.00638251	0.00662475	0.00621946
2.53824	0.00652338	0.00734187	0.00683381	0.0078965		0.00633974	0.00739268	0.00739268	0.00833466	0.00638766	0.00714945	0.00686605	0.0064255	0.00825605	0.0062932	0.00714945	0.00805724	0.00805667	0.00639148	0.00650695	0.00651926	0.00476618	0.00637734	0.00645541	0.00670042	0.0062905
2.54502	0.00659706	0.0074248	0.00691099	0.00798568		0.00641134	0.00747618	0.00747618	0.00842879	0.0064598	0.0072302	0.0069436	0.00649807	0.00834929	0.00636428	0.0072302	0.00814824	0.00814767	0.00646367	0.00658045	0.0065929	0.00482002	0.00644937	0.00652832	0.0067761	0.00636155
2.55179	0.00666152	0.00749734	0.00697852	0.00806371		0.00647399	0.00754922	0.00754922	0.00851115	0.00652292	0.00730084	0.00701144	0.00656156	0.00843087	0.00642646	0.00730084	0.00822785	0.00822728	0.00652682	0.00664474	0.00665731	0.00486711	0.00651238	0.00659211	0.0068423	0.0064237
2.55857	0.00672597	0.00756988	0.00704604	0.00814173		0.00653663	0.00762227	0.00762227	0.0085935	0.00658603	0.00737148	0.00707928	0.00662505	0.00851245	0.00648864	0.00737148	0.00830746	0.00830688	0.00658997	0.00670903	0.00672173	0.0049142	0.00657539	0.00665589	0.00690851	0.00648586
2.56631	0.00676277	0.0076113	0.00708459	0.00818627		0.00657239	0.00766397	0.00766397	0.00864051	0.00662206	0.00741181	0.00711801	0.00666129	0.00855902	0.00652414	0.00741181	0.00835291	0.00835233	0.00662603	0.00674574	0.0067585	0.00494109	0.00661137	0.00669231	0.0069463	0.00652134
2.57599	0.00679957	0.00765271	0.00712314	0.00823081		0.00660815	0.00770567	0.00770567	0.00868753	0.00665809	0.00745214	0.00715674	0.00669754	0.00860559	0.00655964	0.00745214	0.00839836	0.00839777	0.00666208	0.00678244	0.00679527	0.00496797	0.00664734	0.00672872	0.0069841	0.00655682
2.58471	0.00679947	0.0076526	0.00712304	0.0082307		0.00660806	0.00770556	0.00770556	0.00868741	0.006658	0.00745204	0.00715664	0.00669744	0.00860547	0.00655955	0.00745204	0.00839824	0.00839766	0.00666199	0.00678235	0.00679518	0.0049679	0.00664725	0.00672863	0.006984	0.00655673
2.59342	0.00678096	0.00763177	0.00710365	0.00820829		0.00659007	0.00768459	0.00768458	0.00866376	0.00663988	0.00743175	0.00713716	0.00667921	0.00858204	0.00654169	0.00743175	0.00837538	0.0083748	0.00664385	0.00676388	0.00677668	0.00495438	0.00662915	0.00671031	0.00696499	0.00653888
2.60213	0.00675324	0.00760057	0.0070746	0.00817473		0.00656312	0.00765317	0.00765316	0.00862833	0.00661273	0.00740136	0.00710798	0.0066519	0.00854695	0.00651494	0.00740136	0.00834114	0.00834055	0.00661668	0.00673623	0.00674897	0.00493412	0.00660205	0.00668287	0.00693651	0.00651215
2.60891	0.00669785	0.00753823	0.00701658	0.00810769		0.0065093	0.0075904	0.0075904	0.00855757	0.0065585	0.00734066	0.00704968	0.00659735	0.00847686	0.00646152	0.00734066	0.00827273	0.00827215	0.00656242	0.00668098	0.00669362	0.00489366	0.0065479	0.00662807	0.00687962	0.00645874
2.61665	0.00665171	0.0074863	0.00696824	0.00805184		0.00646446	0.00753811	0.00753811	0.00849862	0.00651332	0.00729009	0.00700112	0.0065519	0.00841846	0.006417	0.00729009	0.00821574	0.00821517	0.00651721	0.00663496	0.00664751	0.00485995	0.00650279	0.0065824	0.00683223	0.00641425
2.62343	0.00657791	0.00740324	0.00689093	0.0079625		0.00639273	0.00745448	0.00745447	0.00840433	0.00644105	0.00720921	0.00692344	0.0064792	0.00832506	0.0063458	0.00720921	0.00812458	0.00812402	0.0064449	0.00656134	0.00657376	0.00480602	0.00643064	0.00650937	0.00675642	0.00634308
2.62923	0.00651333	0.00733056	0.00682328	0.00788433		0.00632997	0.00738129	0.00738129	0.00832182	0.00637782	0.00713843	0.00685547	0.0064156	0.00824333	0.00628351	0.00713843	0.00804482	0.00804426	0.00638163	0.00649693	0.00650922	0.00475884	0.00636751	0.00644547	0.00669009	0.00628081
2.63504	0.00643955	0.00724752	0.00674599	0.00779502		0.00625827	0.00729768	0.00729767	0.00822755	0.00630557	0.00705757	0.00677781	0.00634292	0.00814995	0.00621233	0.00705757	0.00795369	0.00795314	0.00630934	0.00642333	0.00643548	0.00470493	0.00629538	0.00637245	0.00661431	0.00620966
2.64085	0.00637498	0.00717485	0.00667835	0.00771686		0.00619552	0.00722451	0.0072245	0.00814505	0.00624234	0.0069868	0.00670985	0.00627932	0.00806823	0.00615004	0.0069868	0.00787394	0.00787339	0.00624608	0.00635892	0.00637096	0.00465776	0.00623226	0.00630856	0.00654799	0.00614739
2.64666	0.00630119	0.0070918	0.00660104	0.00762753		0.0061238	0.00714088	0.00714088	0.00805077	0.00617009	0.00690593	0.00663218	0.00620664	0.00797484	0.00607885	0.00690593	0.0077828	0.00778226	0.00617378	0.00628532	0.00629721	0.00460384	0.00616012	0.00623554	0.00647219	0.00607624
2.65247	0.00622741	0.00700876	0.00652375	0.00753822		0.0060521	0.00705727	0.00705726	0.0079565	0.00609784	0.00682507	0.00655453	0.00613396	0.00788146	0.00600767	0.00682507	0.00769167	0.00769113	0.00610149	0.00621172	0.00622348	0.00454994	0.00608799	0.00616252	0.00639641	0.00600509
2.65828	0.00615363	0.00692572	0.00644646	0.00744891		0.00598039	0.00697365	0.00697365	0.00786223	0.00602559	0.00674421	0.00647687	0.00606129	0.00778808	0.00593649	0.00674421	0.00760054	0.00760001	0.0060292	0.00613813	0.00614974	0.00449603	0.00601586	0.00608951	0.00632063	0.00593394
2.66409	0.00607984	0.00684268	0.00636916	0.0073596		0.00590869	0.00689004	0.00689003	0.00776797	0.00595335	0.00666334	0.00639921	0.00598861	0.0076947	0.00586531	0.00666334	0.00750941	0.00750888	0.00595691	0.00606453	0.00607601	0.00444212	0.00594373	0.0060165	0.00624484	0.00586279
2.66989	0.00600605	0.00675963	0.00629186	0.00727027		0.00583697	0.00680641	0.00680641	0.00767369	0.00588109	0.00658247	0.00632154	0.00591593	0.00760131	0.00579412	0.00658247	0.00741826	0.00741775	0.00588461	0.00599092	0.00600226	0.00438821	0.00587159	0.00594347	0.00616905	0.00579164
2.67764	0.00594148	0.00668696	0.00622422	0.00719211		0.00577422	0.00673324	0.00673324	0.00759119	0.00581786	0.0065117	0.00625358	0.00585233	0.00751959	0.00573183	0.0065117	0.00733851	0.007338	0.00582134	0.00592652	0.00593773	0.00434103	0.00580847	0.00587958	0.00610273	0.00572937
2.68635	0.00589533	0.00663502	0.00617587	0.00713625		0.00572937	0.00668094	0.00668093	0.00753222	0.00577267	0.00646112	0.00620501	0.00580687	0.00746118	0.00568731	0.00646112	0.00728151	0.007281	0.00577613	0.00588048	0.00589161	0.00430731	0.00576335	0.00583391	0.00605532	0.00568487
2.69506	0.00584917	0.00658307	0.00612751	0.00708037		0.00568451	0.00662863	0.00662862	0.00747325	0.00572747	0.00641053	0.00615642	0.0057614	0.00740276	0.00564278	0.00641053	0.00722449	0.00722399	0.0057309	0.00583444	0.00584548	0.00427358	0.00571822	0.00578823	0.00600791	0.00564036
2.70184	0.00580301	0.00653112	0.00607916	0.00702449		0.00563965	0.00657631	0.00657631	0.00741427	0.00568227	0.00635994	0.00610784	0.00571593	0.00734434	0.00559825	0.00635994	0.00716748	0.00716698	0.00568567	0.00578839	0.00579935	0.00423986	0.00567309	0.00574255	0.00596049	0.00559584
2.70862	0.00574765	0.0064688	0.00602116	0.00695747		0.00558584	0.00651357	0.00651357	0.00734353	0.00562806	0.00629926	0.00604956	0.0056614	0.00727427	0.00554484	0.00629926	0.0070991	0.0070986	0.00563143	0.00573317	0.00574402	0.00419941	0.00561897	0.00568776	0.00590363	0.00554245
2.71539	0.00568307	0.00639612	0.00595351	0.0068793		0.00552308	0.00644039	0.00644038	0.00726102	0.00556482	0.00622849	0.00598159	0.00559779	0.00719254	0.00548254	0.00622849	0.00701933	0.00701885	0.00556815	0.00566875	0.00567948	0.00415222	0.00555584	0.00562385	0.0058373	0.00548018
2.72217	0.00561849	0.00632344	0.00588585	0.00680113		0.00546032	0.0063672	0.0063672	0.00717851	0.00550159	0.00615771	0.00591362	0.00553418	0.0071108	0.00542024	0.00615771	0.00693957	0.00693909	0.00550488	0.00560434	0.00561494	0.00410504	0.0054927	0.00555995	0.00577097	0.00541791
2.72894	0.0055447	0.00624039	0.00580855	0.00671181		0.00538861	0.00628358	0.00628358	0.00708423	0.00542933	0.00607684	0.00583595	0.0054615	0.00701741	0.00534905	0.00607684	0.00684843	0.00684795	0.00543258	0.00553073	0.0055412	0.00405113	0.00542056	0.00548693	0.00569517	0.00534675
2.73572	0.00548012	0.00616771	0.0057409	0.00663363		0.00532585	0.00621039	0.00621039	0.00700172	0.0053661	0.00600606	0.00576798	0.00539789	0.00693568	0.00528675	0.00600606	0.00676867	0.0067682	0.00536931	0.00546632	0.00547666	0.00400394	0.00535743	0.00542302	0.00562884	0.00528448
2.7425	0.00542476	0.00610541	0.00568291	0.00656663		0.00527205	0.00614766	0.00614766	0.006931	0.0053119	0.00594539	0.00570972	0.00534336	0.00686562	0.00523335	0.00594539	0.0067003	0.00669983	0.00531507	0.0054111	0.00542134	0.0039635	0.00530331	0.00536824	0.00557198	0.0052311
2.74927	0.0053694	0.0060431	0.00562491	0.00649961		0.00521824	0.00608492	0.00608492	0.00686026	0.00525768	0.00588471	0.00565145	0.00528883	0.00679555	0.00517994	0.00588471	0.00663191	0.00663145	0.00526083	0.00535588	0.00536601	0.00392305	0.00524919	0.00531345	0.00551512	0.00517771
2.75702	0.00531403	0.00598079	0.00556691	0.00643259		0.00516444	0.00602218	0.00602217	0.00678952	0.00520347	0.00582404	0.00559317	0.00523429	0.00672548	0.00512653	0.00582404	0.00656353	0.00656307	0.00520658	0.00530065	0.00531068	0.0038826	0.00519506	0.00525867	0.00545825	0.00512432
2.76573	0.00525867	0.00591848	0.00550891	0.00636557		0.00511063	0.00595943	0.00595943	0.00671879	0.00514926	0.00576336	0.0055349	0.00517976	0.00665541	0.00507311	0.00576336	0.00649515	0.0064947	0.00515234	0.00524542	0.00525535	0.00384215	0.00514094	0.00520388	0.00540138	0.00507094
2.77444	0.00522172	0.00587689	0.00547021	0.00632085		0.00507472	0.00591756	0.00591756	0.00667158	0.00511308	0.00572286	0.00549601	0.00514337	0.00660865	0.00503747	0.00572286	0.00644951	0.00644906	0.00511614	0.00520857	0.00521843	0.00381515	0.00510482	0.00516731	0.00536343	0.00503531
2.78316	0.00517556	0.00582494	0.00542185	0.00626497		0.00502986	0.00586525	0.00586525	0.0066126	0.00506788	0.00567227	0.00544743	0.0050979	0.00655023	0.00499294	0.00567227	0.0063925	0.00639205	0.00507091	0.00516253	0.00517229	0.00378142	0.00505969	0.00512163	0.00531602	0.00499079
2.79284	0.00514783	0.00579373	0.00539279	0.0062314		0.00500291	0.00583382	0.00583382	0.00657717	0.00504072	0.00564188	0.00541824	0.00507058	0.00651513	0.00496618	0.00564188	0.00635824	0.0063578	0.00504374	0.00513486	0.00514458	0.00376116	0.00503258	0.00509419	0.00528753	0.00496405
2.80155	0.00512931	0.00577288	0.00537339	0.00620898		0.00498491	0.00581283	0.00581283	0.0065535	0.00502259	0.00562158	0.00539874	0.00505234	0.00649169	0.00494832	0.00562158	0.00633537	0.00633493	0.00502559	0.00511639	0.00512607	0.00374763	0.00501447	0.00507586	0.00526851	0.00494619
2.81123	0.00512001	0.00576242	0.00536365	0.00619772		0.00497587	0.0058023	0.00580229	0.00654162	0.00501348	0.00561139	0.00538896	0.00504318	0.00647992	0.00493935	0.00561139	0.00632388	0.00632344	0.00501648	0.00510711	0.00511678	0.00374084	0.00500538	0.00506666	0.00525896	0.00493722
2.81994	0.00510149	0.00574157	0.00534425	0.0061753		0.00495787	0.00578131	0.0057813	0.00651796	0.00499535	0.00559109	0.00536946	0.00502494	0.00645648	0.00492148	0.00559109	0.00630101	0.00630057	0.00499833	0.00508864	0.00509827	0.0037273	0.00498728	0.00504833	0.00523993	0.00491936
2.82865	0.00507376	0.00571037	0.00531521	0.00614174		0.00493093	0.00574989	0.00574988	0.00648254	0.0049682	0.0055607	0.00534028	0.00499763	0.00642139	0.00489473	0.0055607	0.00626676	0.00626633	0.00497117	0.00506098	0.00507056	0.00370705	0.00496017	0.0050209	0.00521146	0.00489263
2.83737	0.0050276	0.00565842	0.00526685	0.00608587		0.00488607	0.00569757	0.00569757	0.00642356	0.004923	0.00551011	0.0052917	0.00495216	0.00636297	0.0048502	0.00551011	0.00620975	0.00620932	0.00492594	0.00501494	0.00502443	0.00367332	0.00491504	0.00497522	0.00516404	0.00484812
2.84608	0.00498143	0.00560645	0.00521848	0.00602998		0.0048412	0.00564525	0.00564525	0.00636457	0.00487779	0.00545951	0.0052431	0.00490668	0.00630454	0.00480566	0.00545951	0.00615272	0.00615229	0.00488071	0.00496888	0.00497829	0.00363959	0.00486991	0.00492953	0.00511662	0.00480359
2.85479	0.00494449	0.00556488	0.00517979	0.00598526		0.0048053	0.00560339	0.00560339	0.00631738	0.00484162	0.00541903	0.00520422	0.0048703	0.00625779	0.00477002	0.00541903	0.0061071	0.00610667	0.00484451	0.00493204	0.00494137	0.0036126	0.0048338	0.00489297	0.00507868	0.00476797
2.86447	0.00490755	0.0055233	0.00514108	0.00594054		0.00476939	0.00556152	0.00556152	0.00627017	0.00480544	0.00537854	0.00516533	0.0048339	0.00621103	0.00473438	0.00537854	0.00606146	0.00606104	0.00480831	0.00489518	0.00490445	0.0035856	0.00479768	0.00485641	0.00504073	0.00473235
2.87318	0.00488902	0.00550245	0.00512168	0.00591812		0.00475139	0.00554053	0.00554053	0.00624651	0.0047873	0.00535824	0.00514584	0.00481566	0.00618759	0.00471651	0.00535824	0.00603859	0.00603817	0.00479017	0.00487671	0.00488594	0.00357207	0.00477957	0.00483808	0.00502171	0.00471449
2.8819	0.00486129	0.00547124	0.00509262	0.00588455		0.00472444	0.0055091	0.0055091	0.00621107	0.00476015	0.00532784	0.00511665	0.00478834	0.00615249	0.00468976	0.00532784	0.00600433	0.00600391	0.00476299	0.00484905	0.00485822	0.00355181	0.00475246	0.00481064	0.00499322	0.00468774
2.89158	0.00484278	0.0054504	0.00507323	0.00586214		0.00470645	0.00548812	0.00548812	0.00618742	0.00474202	0.00530755	0.00509716	0.00477011	0.00612906	0.0046719	0.00530755	0.00598147	0.00598105	0.00474486	0.00483058	0.00483972	0.00353828	0.00473436	0.00479232	0.0049742	0.00466989
2.90126	0.00482426	0.00542956	0.00505383	0.00583972		0.00468845	0.00546713	0.00546713	0.00616376	0.00472388	0.00528725	0.00507767	0.00475187	0.00610562	0.00465403	0.00528725	0.00595859	0.00595818	0.00472671	0.00481211	0.00482121	0.00352475	0.00471625	0.00477399	0.00495518	0.00465203
2.91094	0.00482416	0.00542945	0.00505373	0.00583961		0.00468836	0.00546703	0.00546703	0.00616364	0.00472379	0.00528715	0.00507757	0.00475177	0.0061055	0.00465394	0.00528715	0.00595848	0.00595806	0.00472662	0.00481201	0.00482112	0.00352468	0.00471616	0.0047739	0.00495508	0.00465194
2.91965	0.00481486	0.00541898	0.00504398	0.00582834		0.00467931	0.00545648	0.00545648	0.00615174	0.00471468	0.00527695	0.00506778	0.00474261	0.00609372	0.00464496	0.00527695	0.00594698	0.00594657	0.0047175	0.00480273	0.00481182	0.00351788	0.00470706	0.00476469	0.00494552	0.00464297
2.92933	0.00479635	0.00539814	0.00502459	0.00580593		0.00466132	0.0054355	0.0054355	0.00612809	0.00469655	0.00525666	0.00504829	0.00472437	0.00607029	0.0046271	0.00525666	0.00592412	0.0059237	0.00469936	0.00478426	0.00479332	0.00350436	0.00468897	0.00474637	0.00492651	0.00462512
2.93804	0.00477782	0.0053773	0.00500519	0.00578351		0.00464332	0.00541451	0.00541451	0.00610443	0.00467842	0.00523636	0.0050288	0.00470613	0.00604685	0.00460924	0.00523636	0.00590124	0.00590083	0.00468122	0.00476579	0.00477481	0.00349083	0.00467086	0.00472804	0.00490749	0.00460726
2.94773	0.00474088	0.00533572	0.00496648	0.00573879		0.00460741	0.00537264	0.00537264	0.00605722	0.00464224	0.00519587	0.00498991	0.00466974	0.00600009	0.00457359	0.00519587	0.00585561	0.0058552	0.00464502	0.00472894	0.00473788	0.00346383	0.00463474	0.00469148	0.00486954	0.00457163
2.95644	0.00472236	0.00531487	0.00494708	0.00571637		0.00458941	0.00535165	0.00535165	0.00603356	0.0046241	0.00517557	0.00497042	0.00465149	0.00597665	0.00455572	0.00517557	0.00583273	0.00583232	0.00462687	0.00471046	0.00471937	0.0034503	0.00461663	0.00467315	0.00485051	0.00455377
2.96612	0.00469463	0.00528367	0.00491803	0.00568281		0.00456247	0.00532023	0.00532023	0.00599814	0.00459695	0.00514519	0.00494124	0.00462419	0.00594156	0.00452898	0.00514519	0.00579849	0.00579808	0.0045997	0.00468281	0.00469167	0.00343004	0.00458953	0.00464572	0.00482204	0.00452703
2.97483	0.00467611	0.00526282	0.00489863	0.00566039		0.00454447	0.00529924	0.00529924	0.00597447	0.00457882	0.00512489	0.00492174	0.00460594	0.00591812	0.00451111	0.00512489	0.00577561	0.00577521	0.00458156	0.00466433	0.00467316	0.00341651	0.00457142	0.00462739	0.00480301	0.00450917
2.98451	0.00465759	0.00524198	0.00487923	0.00563797		0.00452647	0.00527826	0.00527825	0.00595081	0.00456068	0.00510459	0.00490225	0.0045877	0.00589468	0.00449324	0.00510459	0.00575274	0.00575234	0.00456341	0.00464586	0.00465465	0.00340298	0.00455332	0.00460906	0.00478399	0.00449131
2.99	0.00465751	0.00524188	0.00487914	0.00563787		0.00452639	0.00527816	0.00527816	0.0059507	0.0045606	0.0051045	0.00490216	0.00458762	0.00589458	0.00449316	0.0051045	0.00575263	0.00575223	0.00456333	0.00464577	0.00465456	0.00340292	0.00455323	0.00460898	0.0047839	0.00449123
3	0.00465751	0.00524188	0.00487914	0.00563787		0.00452639	0.00527816	0.00527816	0.0059507	0.0045606	0.0051045	0.00490216	0.00458762	0.00589458	0.00449316	0.0051045	0.00575263	0.00575223	0.00456333	0.00464577	0.00465456	0.00340292	0.00455323	0.00460898	0.0047839	0.00449123

## Sheet: MATCH_Phase_I_inlet_BC_post
time	mFR_1	mFR_2	mFR_3	mFR_4	mFR_5	mFR_6	mFR_7	mFR_8	mFR_9	mFR_10	mFR_11	mFR_12	mFR_13	mFR_14	mFR_15	mFR_16	mFR_17	mFR_18	mFR_19	mFR_20	mFR_21	mFR_22	mFR_23	mFR_24	mFR_25	mFR_26
0	0.00273774	0.00351825		0.00336049		0.0022665	0.00276957	0.00279186	0.00337936	0.00218179	0.00248272	0.00259896	0.00393988	0.00370303	0.00221705	0.00271117	0.0036241	0.00324735	0.00223963	0.00243596	0.00293364	0.00168407	0.00217615	0.0025063	0.00285083	0.00236165
0.0193611	0.00273774	0.00351825		0.00336049		0.0022665	0.00276957	0.00279186	0.00337936	0.00218179	0.00248272	0.00259896	0.00393988	0.00370303	0.00221705	0.00271117	0.0036241	0.00324735	0.00223963	0.00243596	0.00293364	0.00168407	0.00217615	0.0025063	0.00285083	0.00236165
0.0280736	0.00271602	0.00349034		0.00333383		0.00224852	0.00274759	0.00276971	0.00335255	0.00216448	0.00246302	0.00257834	0.00390862	0.00367365	0.00219946	0.00268966	0.00359534	0.00322159	0.00222186	0.00241663	0.00291037	0.00167071	0.00215888	0.00248642	0.00282821	0.00234292
0.0367861	0.0026943	0.00346243		0.00330717		0.00223054	0.00272562	0.00274756	0.00332574	0.00214717	0.00244332	0.00255773	0.00387737	0.00364427	0.00218187	0.00266816	0.00356659	0.00319583	0.0022041	0.00239731	0.0028871	0.00165735	0.00214162	0.00246654	0.0028056	0.00232418
0.0435624	0.00265634	0.00341364		0.00326057		0.00219911	0.00268722	0.00270885	0.00327889	0.00211692	0.0024089	0.00252169	0.00382274	0.00359292	0.00215113	0.00263056	0.00351634	0.0031508	0.00217304	0.00236353	0.00284642	0.001634	0.00211144	0.00243178	0.00276606	0.00229143
0.0503388	0.0026238	0.00337183		0.00322063		0.00217217	0.0026543	0.00267566	0.00323872	0.00209099	0.00237939	0.0024908	0.00377591	0.00354891	0.00212477	0.00259834	0.00347326	0.0031122	0.00214642	0.00233458	0.00281155	0.00161398	0.00208558	0.00240199	0.00273218	0.00226336
0.0571152	0.00259125	0.00333		0.00318068		0.00214523	0.00262137	0.00264247	0.00319854	0.00206505	0.00234987	0.0024599	0.00372907	0.00350489	0.00209842	0.00256611	0.00343018	0.00307359	0.00211979	0.00230562	0.00277667	0.00159396	0.00205971	0.0023722	0.00269829	0.00223529
0.0667957	0.00256952	0.00330208		0.00315401		0.00212724	0.0025994	0.00262032	0.00317173	0.00204774	0.00233017	0.00243928	0.0036978	0.0034755	0.00208082	0.00254459	0.00340142	0.00304782	0.00210202	0.00228629	0.00275339	0.00158059	0.00204244	0.00235231	0.00267567	0.00221655
0.0764763	0.00256405	0.00329505		0.00314729		0.00212271	0.00259386	0.00261474	0.00316497	0.00204338	0.00232521	0.00243408	0.00368993	0.0034681	0.00207639	0.00253917	0.00339418	0.00304133	0.00209755	0.00228142	0.00274753	0.00157723	0.00203809	0.0023473	0.00266997	0.00221183
0.0851888	0.00256942	0.00330195		0.00315389		0.00212716	0.0025993	0.00262022	0.0031716	0.00204766	0.00233008	0.00243918	0.00369766	0.00347537	0.00208074	0.00254449	0.00340129	0.00304771	0.00210194	0.0022862	0.00275329	0.00158053	0.00204236	0.00235222	0.00267556	0.00221646
0.0948693	0.00256937	0.00330189		0.00315383		0.00212712	0.00259925	0.00262017	0.00317154	0.00204762	0.00233004	0.00243913	0.00369759	0.0034753	0.0020807	0.00254444	0.00340122	0.00304765	0.0021019	0.00228615	0.00275323	0.0015805	0.00204232	0.00235217	0.00267551	0.00221642
0.10455	0.00256932	0.00330182		0.00315376		0.00212707	0.00259919	0.00262011	0.00317147	0.00204757	0.00232999	0.00243908	0.00369751	0.00347522	0.00208066	0.00254439	0.00340115	0.00304758	0.00210185	0.0022861	0.00275317	0.00158047	0.00204228	0.00235212	0.00267545	0.00221637
0.11423	0.00256385	0.00329479		0.00314704		0.00212254	0.00259365	0.00261453	0.00316472	0.00204321	0.00232503	0.00243389	0.00368963	0.00346782	0.00207623	0.00253897	0.00339391	0.00304109	0.00209738	0.00228124	0.00274731	0.0015771	0.00203793	0.00234711	0.00266976	0.00221165
0.123911	0.00255296	0.0032808		0.00313368		0.00211353	0.00258264	0.00260343	0.00315128	0.00203454	0.00231515	0.00242355	0.00367397	0.0034531	0.00206741	0.00252819	0.00337949	0.00302818	0.00208847	0.00227155	0.00273564	0.00157041	0.00202927	0.00233715	0.00265842	0.00220226
0.132623	0.00254208	0.00326681		0.00312032		0.00210452	0.00257163	0.00259233	0.00313785	0.00202586	0.00230528	0.00241322	0.00365831	0.00343838	0.0020586	0.00251741	0.00336509	0.00301527	0.00207957	0.00226187	0.00272398	0.00156371	0.00202062	0.00232718	0.00264709	0.00219287
0.142304	0.00253661	0.00325978		0.00311361		0.00209999	0.0025661	0.00258675	0.0031311	0.0020215	0.00230032	0.00240803	0.00365043	0.00343098	0.00205417	0.00251199	0.00335785	0.00300878	0.00207509	0.002257	0.00271812	0.00156035	0.00201628	0.00232217	0.00264139	0.00218815
0.151985	0.00253114	0.00325276		0.0031069		0.00209547	0.00256057	0.00258118	0.00312435	0.00201715	0.00229536	0.00240284	0.00364257	0.00342359	0.00204974	0.00250658	0.00335061	0.0030023	0.00207062	0.00225213	0.00271226	0.00155698	0.00201193	0.00231717	0.0026357	0.00218344
0.159729	0.00250401	0.00321788		0.00307359		0.002073	0.00253312	0.0025535	0.00309085	0.00199552	0.00227076	0.00237708	0.00360352	0.00338688	0.00202777	0.00247971	0.00331469	0.00297011	0.00204842	0.00222799	0.00268319	0.00154029	0.00199036	0.00229233	0.00260744	0.00216003
0.166505	0.00246063	0.00316214		0.00302034		0.00203709	0.00248923	0.00250927	0.00303731	0.00196095	0.00223142	0.0023359	0.00354109	0.00332821	0.00199264	0.00243675	0.00325727	0.00291866	0.00201294	0.00218939	0.0026367	0.00151361	0.00195588	0.00225262	0.00256227	0.00212261
0.171346	0.00241726	0.00310641		0.00296711		0.00200119	0.00244536	0.00246504	0.00298378	0.00192639	0.00219209	0.00229473	0.00347868	0.00326955	0.00195752	0.0023938	0.00319986	0.00286722	0.00197746	0.00215081	0.00259023	0.00148693	0.00192141	0.00221292	0.00251711	0.0020852
0.176186	0.00236847	0.00304371		0.00290722		0.0019608	0.00239601	0.00241529	0.00292355	0.00188751	0.00214785	0.00224841	0.00340847	0.00320356	0.00191801	0.00234549	0.00313527	0.00280935	0.00193755	0.00210739	0.00253795	0.00145692	0.00188263	0.00216825	0.00246631	0.00204311
0.181994	0.0023251	0.00298797		0.00285398		0.00192489	0.00235213	0.00237106	0.00287002	0.00185294	0.00210851	0.00220724	0.00334605	0.00314489	0.00188289	0.00230254	0.00307786	0.0027579	0.00190207	0.0020688	0.00249148	0.00143024	0.00184815	0.00212854	0.00242114	0.0020057
0.189739	0.00231422	0.00297399		0.00284063		0.00191588	0.00234113	0.00235997	0.00285659	0.00184428	0.00209865	0.00219691	0.0033304	0.00313018	0.00187408	0.00229177	0.00306346	0.002745	0.00189317	0.00205912	0.00247982	0.00142355	0.00183951	0.00211859	0.00240982	0.00199631
0.194579	0.00235753	0.00302965		0.0028938		0.00195174	0.00238494	0.00240414	0.00291005	0.00187879	0.00213793	0.00223803	0.00339273	0.00318877	0.00190915	0.00233466	0.0031208	0.00279637	0.0019286	0.00209766	0.00252623	0.00145019	0.00187393	0.00215824	0.00245492	0.00203368
0.197483	0.0024117	0.00309926		0.00296028		0.00199658	0.00243974	0.00245937	0.00297691	0.00192196	0.00218705	0.00228945	0.00347068	0.00326203	0.00195302	0.0023883	0.0031925	0.00286062	0.00197291	0.00214586	0.00258428	0.00148351	0.00191699	0.00220783	0.00251132	0.0020804
0.200387	0.00246044	0.0031619		0.00302012		0.00203694	0.00248905	0.00250908	0.00303708	0.00196081	0.00223125	0.00233573	0.00354083	0.00332796	0.00199249	0.00243657	0.00325703	0.00291844	0.00201279	0.00218923	0.00263651	0.0015135	0.00195574	0.00225245	0.00256208	0.00212245
0.202323	0.00251461	0.00323151		0.00308661		0.00208178	0.00254384	0.00256432	0.00310394	0.00200397	0.00228037	0.00238715	0.00361878	0.00340123	0.00203636	0.00249021	0.00332873	0.00298269	0.0020571	0.00223743	0.00269455	0.00154682	0.00199879	0.00230204	0.00261848	0.00216918
0.204259	0.00256878	0.00330113		0.0031531		0.00212663	0.00259865	0.00261956	0.00317081	0.00204715	0.0023295	0.00243857	0.00369674	0.0034745	0.00208022	0.00254386	0.00340044	0.00304695	0.00210142	0.00228563	0.0027526	0.00158014	0.00204185	0.00235163	0.00267489	0.00221591
0.205227	0.00262295	0.00337075		0.00321959		0.00217148	0.00265345	0.0026748	0.00323768	0.00209032	0.00237863	0.00249	0.0037747	0.00354777	0.00212409	0.0025975	0.00347215	0.0031112	0.00214573	0.00233383	0.00281065	0.00161346	0.00208491	0.00240122	0.0027313	0.00226264
0.207164	0.00267712	0.00344035		0.00328608		0.00221632	0.00270824	0.00273004	0.00330454	0.00213348	0.00242775	0.00254142	0.00385265	0.00362104	0.00216796	0.00265114	0.00354385	0.00317545	0.00219004	0.00238202	0.00286869	0.00164678	0.00212797	0.00245081	0.00278771	0.00230936
0.208132	0.0027313	0.00350998		0.00335258		0.00226117	0.00276305	0.00278529	0.00337142	0.00217666	0.00247688	0.00259285	0.00393061	0.00369432	0.00221183	0.0027048	0.00361557	0.00323971	0.00223436	0.00243023	0.00292674	0.00168011	0.00217103	0.00250041	0.00284412	0.0023561
0.210068	0.00278547	0.00357959		0.00341907		0.00230602	0.00281785	0.00284053	0.00343828	0.00221983	0.002526	0.00264427	0.00400856	0.00376758	0.0022557	0.00275844	0.00368727	0.00330396	0.00227867	0.00247842	0.00298479	0.00171343	0.00221409	0.00255	0.00290053	0.00240282
0.211036	0.00283964	0.0036492		0.00348556		0.00235086	0.00287265	0.00289577	0.00350514	0.002263	0.00257512	0.0026957	0.00408652	0.00384085	0.00229956	0.00281208	0.00375898	0.00336822	0.00232299	0.00252662	0.00304284	0.00174675	0.00225715	0.00259959	0.00295694	0.00244955
0.212004	0.00288839	0.00371186		0.00354541		0.00239123	0.00292197	0.00294549	0.00356533	0.00230185	0.00261934	0.00274198	0.00415669	0.0039068	0.00233905	0.00286037	0.00382353	0.00342605	0.00236288	0.00257001	0.00309508	0.00177674	0.0022959	0.00264422	0.00300771	0.00249161
0.212972	0.00294257	0.00378148		0.00361191		0.00243608	0.00297678	0.00300074	0.0036322	0.00234503	0.00266847	0.00279341	0.00423465	0.00398008	0.00238292	0.00291402	0.00389524	0.00349031	0.0024072	0.00261821	0.00315313	0.00181007	0.00233896	0.00269382	0.00306412	0.00253835
0.21394	0.00299674	0.0038511		0.00367841		0.00248093	0.00303158	0.00305598	0.00369907	0.0023882	0.0027176	0.00284484	0.00431261	0.00405335	0.00242679	0.00296766	0.00396695	0.00355457	0.00245151	0.00266641	0.00321118	0.00184339	0.00238202	0.00274341	0.00312053	0.00258508
0.214908	0.00305091	0.00392071		0.0037449		0.00252577	0.00308638	0.00311122	0.00376594	0.00243137	0.00276672	0.00289626	0.00439057	0.00412662	0.00247066	0.00302131	0.00403866	0.00361882	0.00249583	0.00271461	0.00326923	0.00187671	0.00242508	0.00279301	0.00317694	0.00263181
0.215876	0.00310509	0.00399033		0.0038114		0.00257062	0.00314119	0.00316647	0.00383281	0.00247454	0.00281585	0.00294769	0.00446853	0.0041999	0.00251453	0.00307496	0.00411037	0.00368308	0.00254014	0.00276281	0.00332728	0.00191004	0.00246814	0.0028426	0.00323335	0.00267854
0.216844	0.00315926	0.00405995		0.0038779		0.00261547	0.00319599	0.00322172	0.00389968	0.00251772	0.00286498	0.00299912	0.0045465	0.00427318	0.0025584	0.00312861	0.00418209	0.00374734	0.00258446	0.00281102	0.00338533	0.00194336	0.00251121	0.0028922	0.00328977	0.00272527
0.217812	0.00321344	0.00412957		0.00394439		0.00266032	0.00325079	0.00327696	0.00396655	0.00256089	0.0029141	0.00305055	0.00462446	0.00434645	0.00260227	0.00318226	0.0042538	0.0038116	0.00262878	0.00285922	0.00344338	0.00197668	0.00255427	0.00294179	0.00334618	0.002772
0.219748	0.0032676	0.00419918		0.00401088		0.00270516	0.00330559	0.0033322	0.00403341	0.00260406	0.00296322	0.00310197	0.00470241	0.00441971	0.00264614	0.0032359	0.00432551	0.00387585	0.00267309	0.00290742	0.00350143	0.00201	0.00259732	0.00299138	0.00340258	0.00281873
0.220716	0.00332178	0.0042688		0.00407738		0.00275002	0.0033604	0.00338744	0.00410028	0.00264723	0.00301236	0.0031534	0.00478038	0.00449299	0.00269001	0.00328955	0.00439722	0.00394011	0.00271741	0.00295562	0.00355948	0.00204333	0.00264039	0.00304097	0.003459	0.00286546
0.221684	0.00337595	0.00433842		0.00414387		0.00279486	0.0034152	0.00344269	0.00416715	0.0026904	0.00306148	0.00320483	0.00485833	0.00456626	0.00273388	0.00334319	0.00446893	0.00400436	0.00276173	0.00300382	0.00361753	0.00207665	0.00268345	0.00309057	0.00351541	0.00291219
0.222652	0.00343012	0.00440803		0.00421037		0.00283971	0.00347	0.00349793	0.00423402	0.00273358	0.00311061	0.00325625	0.00493629	0.00463954	0.00277775	0.00339684	0.00454064	0.00406862	0.00280604	0.00305202	0.00367558	0.00210998	0.00272651	0.00314016	0.00357182	0.00295892
0.223621	0.0034843	0.00447766		0.00427687		0.00288456	0.00352481	0.00355318	0.0043009	0.00277675	0.00315974	0.00330768	0.00501426	0.00471282	0.00282162	0.00345049	0.00461236	0.00413288	0.00285036	0.00310023	0.00373363	0.0021433	0.00276957	0.00318976	0.00362823	0.00300566
0.224589	0.00353847	0.00454727		0.00434336		0.00292941	0.00357961	0.00360842	0.00436776	0.00281992	0.00320886	0.00335911	0.00509222	0.00478609	0.00286549	0.00350414	0.00468407	0.00419714	0.00289468	0.00314843	0.00379168	0.00217663	0.00281263	0.00323935	0.00368464	0.00305239
0.225557	0.00359265	0.00461689		0.00440986		0.00297426	0.00363441	0.00366366	0.00443463	0.0028631	0.00325799	0.00341054	0.00517018	0.00485936	0.00290936	0.00355779	0.00475578	0.00426139	0.002939	0.00319663	0.00384973	0.00220995	0.00285569	0.00328894	0.00374105	0.00309912
0.226525	0.00364682	0.00468651		0.00447636		0.00301911	0.00368922	0.00371891	0.00450151	0.00290627	0.00330712	0.00346197	0.00524814	0.00493264	0.00295323	0.00361144	0.0048275	0.00432566	0.00298332	0.00324483	0.00390778	0.00224327	0.00289875	0.00333854	0.00379747	0.00314586
0.227493	0.003701	0.00475613		0.00454285		0.00306396	0.00374402	0.00377416	0.00456837	0.00294944	0.00335625	0.00351339	0.0053261	0.00500591	0.0029971	0.00366508	0.00489921	0.00438991	0.00302763	0.00329304	0.00396583	0.0022766	0.00294181	0.00338813	0.00385388	0.00319259
0.228461	0.00375517	0.00482575		0.00460935		0.00310881	0.00379882	0.0038294	0.00463524	0.00299261	0.00340537	0.00356482	0.00540406	0.00507919	0.00304097	0.00371873	0.00497092	0.00445417	0.00307195	0.00334124	0.00402388	0.00230992	0.00298487	0.00343772	0.00391029	0.00323932
0.229429	0.00380934	0.00489536		0.00467584		0.00315365	0.00385363	0.00388464	0.00470211	0.00303579	0.0034545	0.00361624	0.00548202	0.00515246	0.00308484	0.00377238	0.00504263	0.00451842	0.00311626	0.00338944	0.00408193	0.00234324	0.00302793	0.00348732	0.0039667	0.00328605
0.230397	0.00386352	0.00496499		0.00474234		0.00319851	0.00390843	0.00393989	0.00476898	0.00307896	0.00350363	0.00366768	0.00555999	0.00522574	0.00312871	0.00382603	0.00511435	0.00458269	0.00316058	0.00343764	0.00413998	0.00237657	0.003071	0.00353691	0.00402311	0.00333278
0.231365	0.00396645	0.00509726		0.00486869		0.00328372	0.00401256	0.00404486	0.00489604	0.00316099	0.00359697	0.00376539	0.00570812	0.00536496	0.00321207	0.00392796	0.00525061	0.00470478	0.00324479	0.00352923	0.00425028	0.00243989	0.00315282	0.00363115	0.0041303	0.00342157
0.232333	0.00402062	0.00516688		0.00493519		0.00332857	0.00406736	0.0041001	0.00496291	0.00320416	0.0036461	0.00381682	0.00578608	0.00543824	0.00325594	0.00398161	0.00532232	0.00476904	0.00328911	0.00357743	0.00430833	0.00247321	0.00319588	0.00368074	0.00418671	0.00346831
0.233301	0.0040748	0.0052365		0.00500169		0.00337342	0.00412217	0.00415535	0.00502978	0.00324734	0.00369523	0.00386825	0.00586405	0.00551152	0.00329981	0.00403526	0.00539404	0.0048333	0.00333343	0.00362564	0.00436638	0.00250654	0.00323894	0.00373034	0.00424312	0.00351504
0.234269	0.00412897	0.00530612		0.00506818		0.00341827	0.00417697	0.00421059	0.00509665	0.00329051	0.00374436	0.00391968	0.00594201	0.00558479	0.00334368	0.00408891	0.00546575	0.00489755	0.00337774	0.00367384	0.00442443	0.00253986	0.003282	0.00377993	0.00429953	0.00356177
0.235237	0.00418314	0.00537574		0.00513468		0.00346312	0.00423178	0.00426583	0.00516352	0.00333368	0.00379348	0.0039711	0.00601996	0.00565806	0.00338755	0.00414255	0.00553746	0.00496181	0.00342206	0.00372204	0.00448248	0.00257318	0.00332506	0.00382952	0.00435594	0.0036085
0.236205	0.00423732	0.00544536		0.00520118		0.00350797	0.00428658	0.00432108	0.0052304	0.00337686	0.00384261	0.00402253	0.00609793	0.00573134	0.00343142	0.00419621	0.00560918	0.00502607	0.00346638	0.00377024	0.00454053	0.00260651	0.00336812	0.00387912	0.00441236	0.00365524
0.237173	0.00429149	0.00551498		0.00526767		0.00355282	0.00434138	0.00437633	0.00529726	0.00342003	0.00389174	0.00407396	0.00617589	0.00580461	0.00347529	0.00424985	0.00568089	0.00509033	0.00351069	0.00381844	0.00459858	0.00263983	0.00341118	0.00392871	0.00446877	0.00370197
0.238141	0.00434567	0.00558459		0.00533417		0.00359766	0.00439619	0.00443157	0.00536413	0.0034632	0.00394087	0.00412538	0.00625385	0.00587788	0.00351916	0.0043035	0.0057526	0.00515458	0.00355501	0.00386664	0.00465663	0.00267315	0.00345424	0.0039783	0.00452518	0.0037487
0.239109	0.00439984	0.00565421		0.00540066		0.00364251	0.00445099	0.00448681	0.005431	0.00350637	0.00398999	0.00417681	0.00633181	0.00595116	0.00356303	0.00435714	0.00582431	0.00521884	0.00359933	0.00391484	0.00471468	0.00270648	0.0034973	0.0040279	0.00458159	0.00379543
0.240077	0.00445401	0.00572383		0.00546716		0.00368736	0.0045058	0.00454206	0.00549787	0.00354955	0.00403912	0.00422824	0.00640977	0.00602444	0.0036069	0.0044108	0.00589603	0.0052831	0.00364365	0.00396305	0.00477273	0.0027398	0.00354037	0.00407749	0.004638	0.00384216
0.241045	0.00450819	0.00579345		0.00553366		0.00373221	0.0045606	0.0045973	0.00556474	0.00359272	0.00408825	0.00427967	0.00648773	0.00609771	0.00365077	0.00446444	0.00596774	0.00534736	0.00368796	0.00401125	0.00483078	0.00277313	0.00358343	0.00412709	0.00469441	0.00388889
0.242014	0.00456236	0.00586306		0.00560015		0.00377706	0.0046154	0.00465255	0.00563161	0.00363589	0.00413737	0.00433109	0.00656569	0.00617098	0.00369464	0.00451809	0.00603945	0.00541161	0.00373228	0.00405945	0.00488883	0.00280645	0.00362649	0.00417668	0.00475082	0.00393562
0.242982	0.00461654	0.00593269		0.00566665		0.00382191	0.00467021	0.00470779	0.00569848	0.00367907	0.0041865	0.00438253	0.00664366	0.00624426	0.00373851	0.00457174	0.00611116	0.00547587	0.0037766	0.00410766	0.00494689	0.00283978	0.00366955	0.00422628	0.00480724	0.00398236
0.24395	0.00467071	0.0060023		0.00573315		0.00386676	0.00472501	0.00476304	0.00576535	0.00372224	0.00423563	0.00443395	0.00672162	0.00631753	0.00378238	0.00462539	0.00618287	0.00554013	0.00382091	0.00415586	0.00500493	0.0028731	0.00371261	0.00427587	0.00486365	0.00402909
0.244918	0.00472488	0.00607192		0.00579964		0.00391161	0.00477981	0.00481828	0.00583222	0.00376541	0.00428476	0.00448538	0.00679958	0.0063908	0.00382625	0.00467903	0.00625458	0.00560439	0.00386523	0.00420406	0.00506298	0.00290642	0.00375567	0.00432546	0.00492006	0.00407582
0.245886	0.00477906	0.00614154		0.00586614		0.00395646	0.00483462	0.00487353	0.0058991	0.00380859	0.00433389	0.00453681	0.00687754	0.00646408	0.00387013	0.00473269	0.0063263	0.00566865	0.00390955	0.00425226	0.00512104	0.00293975	0.00379873	0.00437506	0.00497647	0.00412255
0.246854	0.00488741	0.00628078		0.00599914		0.00404616	0.00494423	0.00498402	0.00603284	0.00389493	0.00443214	0.00463967	0.00703347	0.00661064	0.00395787	0.00483998	0.00646973	0.00579717	0.00399819	0.00434867	0.00523714	0.0030064	0.00388486	0.00447425	0.0050893	0.00421602
0.247822	0.00494158	0.0063504		0.00606563		0.00409101	0.00499903	0.00503926	0.00609971	0.0039381	0.00448127	0.00469109	0.00711143	0.00668391	0.00400174	0.00489363	0.00654144	0.00586142	0.0040425	0.00439687	0.00529519	0.00303972	0.00392792	0.00452384	0.00514571	0.00426275
0.24879	0.00499576	0.00642002		0.00613213		0.00413586	0.00505384	0.00509451	0.00616658	0.00398128	0.0045304	0.00474252	0.0071894	0.00675719	0.00404561	0.00494728	0.00661316	0.00592568	0.00408682	0.00444508	0.00535324	0.00307305	0.00397098	0.00457344	0.00520212	0.00430948
0.249758	0.00504993	0.00648964		0.00619863		0.00418071	0.00510864	0.00514975	0.00623345	0.00402445	0.00457953	0.00479395	0.00726735	0.00683046	0.00408948	0.00500093	0.00668487	0.00598994	0.00413114	0.00449328	0.00541129	0.00310637	0.00401404	0.00462303	0.00525853	0.00435622
0.250726	0.00509868	0.00655229		0.00625847		0.00422107	0.00515796	0.00519947	0.00629363	0.00406331	0.00462374	0.00484023	0.00733752	0.00689641	0.00412896	0.00504921	0.00674941	0.00604777	0.00417102	0.00453666	0.00546354	0.00313636	0.0040528	0.00466767	0.0053093	0.00439827
0.251694	0.00515286	0.00662191		0.00632497		0.00426592	0.00521276	0.00525472	0.0063605	0.00410648	0.00467287	0.00489166	0.00741548	0.00696968	0.00417283	0.00510286	0.00682112	0.00611203	0.00421534	0.00458486	0.00552158	0.00316968	0.00409586	0.00471726	0.00536571	0.004445
0.252662	0.00520703	0.00669153		0.00639147		0.00431077	0.00526757	0.00530997	0.00642737	0.00414965	0.004722	0.00494309	0.00749345	0.00704296	0.00421671	0.00515651	0.00689284	0.00617629	0.00425966	0.00463306	0.00557964	0.00320301	0.00413892	0.00476686	0.00542213	0.00449174
0.25363	0.00526121	0.00676115		0.00645796		0.00435562	0.00532237	0.00536521	0.00649424	0.00419282	0.00477112	0.00499452	0.0075714	0.00711623	0.00426057	0.00521016	0.00696455	0.00624055	0.00430398	0.00468126	0.00563769	0.00323633	0.00418198	0.00481645	0.00547854	0.00453847
0.254598	0.00531538	0.00683076		0.00652446		0.00440047	0.00537717	0.00542045	0.00656111	0.004236	0.00482025	0.00504594	0.00764936	0.0071895	0.00430444	0.0052638	0.00703626	0.0063048	0.00434829	0.00472947	0.00569574	0.00326966	0.00422504	0.00486604	0.00553495	0.0045852
0.255566	0.00536956	0.00690039		0.00659096		0.00444532	0.00543198	0.0054757	0.00662798	0.00427917	0.00486938	0.00509737	0.00772733	0.00726278	0.00434832	0.00531745	0.00710798	0.00636906	0.00439261	0.00477767	0.00575379	0.00330298	0.0042681	0.00491564	0.00559136	0.00463193
0.257502	0.00542372	0.00697		0.00665745		0.00449016	0.00548678	0.00553094	0.00669485	0.00432234	0.0049185	0.0051488	0.00780528	0.00733605	0.00439218	0.00537109	0.00717968	0.00643331	0.00443692	0.00482587	0.00581183	0.0033363	0.00431116	0.00496523	0.00564777	0.00467866
0.25847	0.00547789	0.00703961		0.00672394		0.00453501	0.00554158	0.00558618	0.00676171	0.00436551	0.00496763	0.00520022	0.00788324	0.00740932	0.00443605	0.00542474	0.00725139	0.00649757	0.00448124	0.00487407	0.00586988	0.00336962	0.00435422	0.00501482	0.00570418	0.00472539
0.259439	0.00553207	0.00710924		0.00679044		0.00457986	0.00559639	0.00564143	0.00682859	0.00440869	0.00501676	0.00525165	0.00796121	0.0074826	0.00447992	0.00547839	0.00732311	0.00656183	0.00452556	0.00492227	0.00592793	0.00340295	0.00439728	0.00506442	0.00576059	0.00477213
0.260407	0.00558627	0.00717888		0.00685696		0.00462473	0.00565121	0.00569669	0.00689548	0.00445188	0.0050659	0.0053031	0.0080392	0.0075559	0.00452381	0.00553206	0.00739485	0.00662611	0.00456989	0.00497049	0.00598601	0.00343629	0.00444036	0.00511403	0.00581702	0.00481887
0.261375	0.00564043	0.00724848		0.00692345		0.00466956	0.005706	0.00575192	0.00696234	0.00449504	0.00511502	0.00535452	0.00811714	0.00762916	0.00456767	0.0055857	0.00746654	0.00669036	0.0046142	0.00501868	0.00604404	0.0034696	0.00448341	0.00516361	0.00587342	0.0048656
0.262343	0.00569459	0.00731808		0.00698993		0.0047144	0.00576079	0.00580716	0.00702919	0.0045382	0.00516414	0.00540593	0.00819508	0.00770242	0.00461153	0.00563933	0.00753824	0.0067546	0.00465851	0.00506687	0.00610208	0.00350292	0.00452646	0.0052132	0.00592982	0.00491232
0.263311	0.0056729	0.00729022		0.00696331		0.00469645	0.00573885	0.00578504	0.00700242	0.00452092	0.00514447	0.00538534	0.00816387	0.00767308	0.00459397	0.00561786	0.00750953	0.00672888	0.00464077	0.00504758	0.00607884	0.00348958	0.00450922	0.00519334	0.00590724	0.00489361
0.264279	0.00574875	0.00738769		0.00705641		0.00475924	0.00581558	0.00586239	0.00709605	0.00458136	0.00521325	0.00545735	0.00827303	0.00777567	0.00465539	0.00569297	0.00760994	0.00681884	0.00470281	0.00511507	0.00616012	0.00353623	0.00456951	0.00526278	0.00598622	0.00495904
0.265247	0.00580291	0.00745729		0.00712289		0.00480408	0.00587037	0.00591762	0.0071629	0.00462453	0.00526237	0.00550876	0.00835097	0.00784893	0.00469925	0.0057466	0.00768163	0.00688308	0.00474712	0.00516326	0.00621815	0.00356955	0.00461256	0.00531236	0.00604262	0.00500576
0.266215	0.00585713	0.00752696		0.00718944		0.00484896	0.00592522	0.00597291	0.00722982	0.00466773	0.00531153	0.00556023	0.00842899	0.00792226	0.00474316	0.00580029	0.0077534	0.00694739	0.00479147	0.0052115	0.00627625	0.0036029	0.00465566	0.00536199	0.00609907	0.00505253
0.268151	0.00590587	0.0075896		0.00724926		0.00488931	0.00597453	0.00602261	0.00728999	0.00470657	0.00535573	0.0056065	0.00849913	0.00798819	0.00478263	0.00584856	0.00781792	0.0070052	0.00483135	0.00525486	0.00632848	0.00363288	0.0046944	0.00540661	0.00614983	0.00509457
0.270087	0.00596003	0.0076592		0.00731574		0.00493415	0.00602932	0.00607784	0.00735684	0.00474974	0.00540485	0.00565791	0.00857708	0.00806145	0.00482649	0.00590219	0.00788962	0.00706945	0.00487565	0.00530305	0.00638651	0.0036662	0.00473745	0.00545619	0.00620622	0.00514129
0.271055	0.00601419	0.0077288		0.00738222		0.00497899	0.00608411	0.00613307	0.00742369	0.0047929	0.00545396	0.00570933	0.00865502	0.0081347	0.00487035	0.00595583	0.00796131	0.00713369	0.00491996	0.00535124	0.00644455	0.00369951	0.0047805	0.00550578	0.00626262	0.00518801
0.272991	0.00606835	0.0077984		0.00744871		0.00502383	0.0061389	0.00618831	0.00749055	0.00483606	0.00550308	0.00576075	0.00873296	0.00820796	0.00491421	0.00600947	0.00803301	0.00719793	0.00496427	0.00539944	0.00650259	0.00373283	0.00482355	0.00555536	0.00631902	0.00523473
0.274927	0.00612251	0.007868		0.00751519		0.00506867	0.00619369	0.00624354	0.0075574	0.00487922	0.0055522	0.00581216	0.00881091	0.00828122	0.00495807	0.0060631	0.0081047	0.00726217	0.00500857	0.00544763	0.00656062	0.00376615	0.0048666	0.00560494	0.00637542	0.00528145
0.276864	0.0061713	0.00793071		0.00757508		0.00510906	0.00624305	0.0062933	0.00761763	0.00491811	0.00559645	0.00585848	0.00888113	0.00834722	0.00499758	0.00611142	0.0081693	0.00732005	0.00504849	0.00549104	0.00661291	0.00379616	0.00490539	0.00564961	0.00642623	0.00532355
0.279768	0.00622546	0.00800031		0.00764156		0.0051539	0.00629784	0.00634853	0.00768449	0.00496127	0.00564556	0.0059099	0.00895907	0.00842047	0.00504144	0.00616506	0.00824099	0.00738429	0.0050928	0.00553923	0.00667095	0.00382948	0.00494844	0.00569919	0.00648263	0.00537027
0.284608	0.0062742	0.00806295		0.00770139		0.00519425	0.00634715	0.00639823	0.00774465	0.00500012	0.00568976	0.00595617	0.00902921	0.0084864	0.00508091	0.00621332	0.00830551	0.00744211	0.00513267	0.0055826	0.00672317	0.00385946	0.00498718	0.00574381	0.00653338	0.00541231
0.289448	0.00631752	0.00811861		0.00775456		0.00523011	0.00639097	0.0064424	0.00779812	0.00503464	0.00572904	0.00599729	0.00909155	0.00854499	0.00511599	0.00625622	0.00836285	0.00749349	0.0051681	0.00562114	0.00676959	0.0038861	0.00502161	0.00578347	0.00657849	0.00544968
0.296225	0.00628494	0.00807674		0.00771456		0.00520314	0.006358	0.00640918	0.0077579	0.00500867	0.00569949	0.00596635	0.00904465	0.00850091	0.0050896	0.00622395	0.00831972	0.00745484	0.00514145	0.00559215	0.00673467	0.00386606	0.00499571	0.00575364	0.00654456	0.00542157
0.300097	0.0062362	0.0080141		0.00765473		0.00516279	0.0063087	0.00635947	0.00769774	0.00496983	0.00565529	0.00592009	0.00897451	0.00843499	0.00505013	0.00617569	0.0082552	0.00739703	0.00510158	0.00554878	0.00668245	0.00383608	0.00495697	0.00570902	0.0064938	0.00537952
0.303001	0.00618198	0.00794443		0.00758819		0.0051179	0.00625385	0.00630418	0.00763081	0.00492662	0.00560613	0.00586862	0.00889649	0.00836166	0.00500623	0.006122	0.00818343	0.00733272	0.00505722	0.00550054	0.00662435	0.00380273	0.00491388	0.00565939	0.00643735	0.00533276
0.305905	0.00612776	0.00787476		0.00752164		0.00507302	0.006199	0.0062489	0.00756389	0.00488341	0.00555696	0.00581715	0.00881847	0.00828833	0.00496232	0.00606831	0.00811166	0.00726841	0.00501287	0.0054523	0.00656625	0.00376938	0.00487078	0.00560975	0.00638089	0.00528599
0.307841	0.00607903	0.00781212		0.00746181		0.00503267	0.0061497	0.00619919	0.00750373	0.00484457	0.00551276	0.00577088	0.00874833	0.0082224	0.00492285	0.00602004	0.00804714	0.0072106	0.004973	0.00540894	0.00651403	0.0037394	0.00483204	0.00556513	0.00633014	0.00524394
0.309777	0.00602481	0.00774245		0.00739526		0.00498778	0.00609485	0.00614391	0.00743681	0.00480136	0.0054636	0.00571941	0.00867031	0.00814907	0.00487895	0.00596635	0.00797537	0.00714629	0.00492865	0.0053607	0.00645593	0.00370605	0.00478895	0.0055155	0.00627368	0.00519717
0.311713	0.00597065	0.00767285		0.00732878		0.00494295	0.00604006	0.00608867	0.00736995	0.0047582	0.00541448	0.005668	0.00859236	0.00807581	0.00483509	0.00591271	0.00790368	0.00708205	0.00488434	0.00531251	0.00639789	0.00367273	0.00474589	0.00546592	0.00621728	0.00515045
0.31365	0.00591643	0.00760318		0.00726223		0.00489806	0.00598521	0.00603339	0.00730303	0.004715	0.00536531	0.00561653	0.00851434	0.00800248	0.00479118	0.00585902	0.00783191	0.00701774	0.00483999	0.00526427	0.0063398	0.00363938	0.0047028	0.00541629	0.00616083	0.00510369
0.314618	0.00586227	0.00753357		0.00719575		0.00485322	0.00593042	0.00597815	0.00723617	0.00467183	0.0053162	0.00556511	0.0084364	0.00792922	0.00474732	0.00580539	0.00776021	0.0069535	0.00479568	0.00521607	0.00628176	0.00360607	0.00465975	0.0053667	0.00610443	0.00505696
0.315586	0.00580805	0.0074639		0.0071292		0.00480834	0.00587558	0.00592287	0.00716925	0.00462863	0.00526703	0.00551365	0.00835837	0.00785589	0.00470342	0.0057517	0.00768844	0.00688919	0.00475133	0.00516783	0.00622367	0.00357272	0.00461665	0.00531707	0.00604797	0.0050102
0.317522	0.00575389	0.0073943		0.00706272		0.0047635	0.00582079	0.00586763	0.0071024	0.00458546	0.00521792	0.00546223	0.00828043	0.00778263	0.00465956	0.00569806	0.00761675	0.00682494	0.00470702	0.00511964	0.00616563	0.0035394	0.0045736	0.00526749	0.00599158	0.00496348
0.31849	0.0057051	0.00733159		0.00700283		0.0047231	0.00577142	0.00581788	0.00704217	0.00454658	0.00517367	0.00541591	0.00821021	0.00771663	0.00462004	0.00564974	0.00755215	0.00676707	0.00466711	0.00507623	0.00611334	0.00350938	0.00453482	0.00522282	0.00594077	0.00492138
0.320426	0.00565094	0.00726199		0.00693635		0.00467827	0.00571663	0.00576264	0.00697531	0.00450341	0.00512455	0.00536449	0.00813227	0.00764338	0.00457618	0.00559611	0.00748046	0.00670282	0.0046228	0.00502804	0.00605531	0.00347607	0.00449177	0.00517324	0.00588437	0.00487466
0.321394	0.00559672	0.00719232		0.0068698		0.00463338	0.00566179	0.00570736	0.00690839	0.00446021	0.00507539	0.00531303	0.00805425	0.00757005	0.00453228	0.00554242	0.00740869	0.00663852	0.00457845	0.0049798	0.00599721	0.00344272	0.00444867	0.0051236	0.00582791	0.00482789
0.32333	0.00554256	0.00712272		0.00680332		0.00458854	0.005607	0.00565212	0.00684154	0.00441705	0.00502627	0.00526161	0.0079763	0.00749679	0.00448842	0.00548878	0.00733699	0.00657427	0.00453414	0.00493161	0.00593917	0.0034094	0.00440562	0.00507402	0.00577151	0.00478117
0.324298	0.00548837	0.00705308		0.0067368		0.00454368	0.00555218	0.00559686	0.00677465	0.00437386	0.00497713	0.00521017	0.00789832	0.00742349	0.00444454	0.00543512	0.00726526	0.00651	0.00448981	0.00488339	0.00588111	0.00337607	0.00436255	0.00502441	0.00571509	0.00473443
0.325266	0.00543419	0.00698345		0.0066703		0.00449883	0.00549737	0.00554161	0.00670777	0.00433068	0.00492799	0.00515873	0.00782034	0.00735021	0.00440066	0.00538146	0.00719354	0.00644573	0.00444549	0.00483518	0.00582305	0.00334274	0.00431948	0.00497481	0.00565867	0.00468769
0.327202	0.00538	0.00691381		0.00660378		0.00445396	0.00544255	0.00548635	0.00664088	0.0042875	0.00487885	0.00510729	0.00774236	0.00727691	0.00435678	0.0053278	0.0071218	0.00638145	0.00440116	0.00478696	0.00576498	0.00330941	0.00427641	0.0049252	0.00560224	0.00464094
[truncated: 546 more rows]
